# Supplementary material for: Adaptive multi-temperature control for transport and storage containers enabled by phase-change materials
Source: Nat Commun. 2023 Sep 6;14:5449. doi: 10.1038/s41467-023-40988-2 (PMC10482904; doi:10.1038/s41467-023-40988-2)
Supplement: Supplementary file 4 — Source Data [file 41467_2023_40988_MOESM4_ESM.zip › Source data.xlsx]

## Sheet: Fig. 1d
		Temperature requirements (K)
		Minimum	Maximum	Average
	Coffee	328.15	343.15	335.65
	Hydromel	323.15	333.15	328.15
	Chinese medicine	310.15	343.15	326.65
	Potable water	308.15	311.15	309.65
	Liquor	278.15	308.15	293.15
	Hesperidium	276.15	282.15	279.15
	Dried fruit	273.15	281.15	277.15
	Cauliflower	273.15	277.15	275.15

## Sheet: Fig. 3g
	Length (mm)	Temperature (K)
	0	305.15
	0.5	305.102
	1	305.054
	1.5	305.006
	2	304.959
	2.5	304.911
	3	304.863
	3.5	304.815
	4	304.767
	4.5	304.719
	5	304.672
	5.5	304.624
	6	304.576
	6.5	304.528
	7	304.48
	7.5	304.432
	8	304.385
	8.5	304.337
	9	304.289
	9.5	304.241
	10	304.193
	10.5	304.145
	11	304.097
	11.5	304.05
	12	304.002
	12.5	303.954
	13	303.906
	13.5	303.858
	14	303.81
	14.5	303.763
	15	303.715
	15.5	303.667
	16	303.619
	16.5	303.571
	17	303.523
	17.5	303.476
	18	303.428
	18.5	303.38
	19	303.332
	19.5	303.284
	20	303.236
	20.5	303.235
	21	303.233
	21.5	303.231
	22	303.229
	22.5	303.228
	23	303.226
	23.5	303.224
	24	303.223
	24.5	303.221
	25	303.219
	25.5	303.217
	26	303.216
	26.5	303.214
	27	303.212
	27.5	303.21
	28	303.209
	28.5	303.207
	29	303.205
	29.5	303.204
	30	303.202
	30.5	303.2
	31	303.198
	31.5	303.197
	32	303.195
	32.5	303.193
	33	303.191
	33.5	303.19
	34	303.188
	34.5	303.186
	35	303.185
	35.5	303.183
	36	303.181
	36.5	303.179
	37	303.178
	37.5	303.176
	38	303.174
	38.5	303.172
	39	303.171
	39.5	303.169
	40	303.167
	40.5	303.165
	41	303.164
	41.5	303.162
	42	303.16
	42.5	303.159
	43	303.157
	43.5	303.155
	44	303.153
	44.5	303.152
	45	303.15
	45.5	303.148
	46	303.146
	46.5	303.145
	47	303.143
	47.5	303.141
	48	303.14
	48.5	303.138
	49	303.136
	49.5	303.134
	50	303.133
	50.5	303.131
	51	303.129
	51.5	303.127
	52	303.126
	52.5	303.124
	53	303.122
	53.5	303.121
	54	303.119
	54.5	303.117
	55	303.115
	55.5	303.114
	56	303.112
	56.5	303.11
	57	303.108
	57.5	303.107
	58	303.105
	58.5	303.103
	59	303.102
	59.5	303.1
	60	303.098
	60.5	303.096
	61	303.095
	61.5	303.093
	62	303.091
	62.5	303.089
	63	303.088
	63.5	303.086
	64	303.084
	64.5	303.083
	65	303.081
	65.5	303.079
	66	303.077
	66.5	303.076
	67	303.074
	67.5	303.072
	68	303.07
	68.5	303.069
	69	303.067
	69.5	303.065
	70	303.064
	70.5	302.849
	71	302.635
	71.5	302.42
	72	302.205
	72.5	301.991
	73	301.776
	73.5	301.562
	74	301.347
	74.5	301.133
	75	300.918
	75.5	300.704
	76	300.489
	76.5	300.275
	77	300.06
	77.5	299.846
	78	299.631
	78.5	299.417
	79	299.202
	79.5	298.988
	80	298.773
	80.5	298.559
	81	298.344
	81.5	298.13
	82	297.915
	82.5	297.701
	83	297.486
	83.5	297.272
	84	297.057
	84.5	296.843
	85	296.628
	85.5	296.414
	86	296.199
	86.5	295.985
	87	295.77
	87.5	295.556
	88	295.341
	88.5	295.127
	89	294.912
	89.5	294.698
	90	294.483
	90.5	294.265
	91	294.046
	91.5	293.827
	92	293.609
	92.5	293.39
	93	293.171
	93.5	292.953
	94	292.734
	94.5	292.515
	95	292.297
	95.5	292.078
	96	291.859
	96.5	291.641
	97	291.422
	97.5	291.203
	98	290.985
	98.5	290.766
	99	290.547
	99.5	290.329
	100	290.11
	100.5	289.891
	101	289.673
	101.5	289.454
	102	289.235
	102.5	289.017
	103	288.798
	103.5	288.579
	104	288.361
	104.5	288.142
	105	287.923
	105.5	287.705
	106	287.486
	106.5	287.267
	107	287.049
	107.5	286.83
	108	286.611
	108.5	286.393
	109	286.174
	109.5	285.955
	110	285.737
	110.5	285.735
	111	285.733
	111.5	285.731
	112	285.73
	112.5	285.728
	113	285.726
	113.5	285.724
	114	285.723
	114.5	285.721
	115	285.719
	115.5	285.718
	116	285.716
	116.5	285.714
	117	285.712
	117.5	285.711
	118	285.709
	118.5	285.707
	119	285.705
	119.5	285.704
	120	285.702
	120.5	285.7
	121	285.699
	121.5	285.697
	122	285.695
	122.5	285.693
	123	285.692
	123.5	285.69
	124	285.688
	124.5	285.686
	125	285.685
	125.5	285.683
	126	285.681
	126.5	285.68
	127	285.678
	127.5	285.676
	128	285.674
	128.5	285.673
	129	285.671
	129.5	285.669
	130	285.667
	130.5	285.666
	131	285.664
	131.5	285.662
	132	285.661
	132.5	285.659
	133	285.657
	133.5	285.655
	134	285.654
	134.5	285.652
	135	285.65
	135.5	285.648
	136	285.647
	136.5	285.645
	137	285.643
	137.5	285.642
	138	285.64
	138.5	285.638
	139	285.636
	139.5	285.635
	140	285.633
	140.5	285.631
	141	285.629
	141.5	285.628
	142	285.626
	142.5	285.624
	143	285.623
	143.5	285.621
	144	285.619
	144.5	285.617
	145	285.616
	145.5	285.614
	146	285.612
	146.5	285.61
	147	285.609
	147.5	285.607
	148	285.605
	148.5	285.603
	149	285.602
	149.5	285.6
	150	285.598
	150.5	285.597
	151	285.595
	151.5	285.593
	152	285.591
	152.5	285.59
	153	285.588
	153.5	285.586
	154	285.584
	154.5	285.583
	155	285.581
	155.5	285.579
	156	285.578
	156.5	285.576
	157	285.574
	157.5	285.572
	158	285.571
	158.5	285.569
	159	285.567
	159.5	285.565
	160	285.564
	160.5	285.52
	161	285.476
	161.5	285.433
	162	285.389
	162.5	285.345
	163	285.302
	163.5	285.258
	164	285.214
	164.5	285.171
	165	285.127
	165.5	285.083
	166	285.04
	166.5	284.996
	167	284.952
	167.5	284.909
	168	284.865
	168.5	284.821
	169	284.778
	169.5	284.734
	170	284.69
	170.5	284.647
	171	284.603
	171.5	284.559
	172	284.516
	172.5	284.472
	173	284.428
	173.5	284.385
	174	284.341
	174.5	284.297
	175	284.253
	175.5	284.21
	176	284.166
	176.5	284.122
	177	284.079
	177.5	284.035
	178	283.991
	178.5	283.948
	179	283.904
	179.5	283.86
	180	283.817
	180.5	283.727
	181	283.638
	181.5	283.548
	182	283.459
	182.5	283.369
	183	283.28
	183.5	283.19
	184	283.101
	184.5	283.011
	185	282.922
	185.5	282.832
	186	282.743
	186.5	282.653
	187	282.564
	187.5	282.474
	188	282.385
	188.5	282.295
	189	282.206
	189.5	282.116
	190	282.027
	190.5	281.937
	191	281.848
	191.5	281.758
	192	281.669
	192.5	281.579
	193	281.49
	193.5	281.4
	194	281.311
	194.5	281.221
	195	281.132
	195.5	281.042
	196	280.952
	196.5	280.863
	197	280.773
	197.5	280.684
	198	280.594
	198.5	280.505
	199	280.415
	199.5	280.326
	200	280.236
	200.5	280.235
	201	280.233
	201.5	280.231
	202	280.229
	202.5	280.228
	203	280.226
	203.5	280.224
	204	280.223
	204.5	280.221
	205	280.219
	205.5	280.217
	206	280.216
	206.5	280.214
	207	280.212
	207.5	280.21
	208	280.209
	208.5	280.207
	209	280.205
	209.5	280.204
	210	280.202
	210.5	280.2
	211	280.198
	211.5	280.197
	212	280.195
	212.5	280.193
	213	280.191
	213.5	280.19
	214	280.188
	214.5	280.186
	215	280.185
	215.5	280.183
	216	280.181
	216.5	280.179
	217	280.178
	217.5	280.176
	218	280.174
	218.5	280.172
	219	280.171
	219.5	280.169
	220	280.167
	220.5	280.166
	221	280.164
	221.5	280.162
	222	280.16
	222.5	280.159
	223	280.157
	223.5	280.155
	224	280.153
	224.5	280.152
	225	280.15
	225.5	280.148
	226	280.147
	226.5	280.145
	227	280.143
	227.5	280.141
	228	280.14
	228.5	280.138
	229	280.136
	229.5	280.134
	230	280.133
	230.5	280.131
	231	280.129
	231.5	280.128
	232	280.126
	232.5	280.124
	233	280.122
	233.5	280.121
	234	280.119
	234.5	280.117
	235	280.115
	235.5	280.114
	236	280.112
	236.5	280.11
	237	280.109
	237.5	280.107
	238	280.105
	238.5	280.103
	239	280.102
	239.5	280.1
	240	280.098
	240.5	280.096
	241	280.095
	241.5	280.093
	242	280.091
	242.5	280.089
	243	280.088
	243.5	280.086
	244	280.084
	244.5	280.083
	245	280.081
	245.5	280.079
	246	280.077
	246.5	280.076
	247	280.074
	247.5	280.072
	248	280.07
	248.5	280.069
	249	280.067
	249.5	280.065
	250	280.064
	250.5	279.891
	251	279.718
	251.5	279.545
	252	279.372
	252.5	279.199
	253	279.027
	253.5	278.854
	254	278.681
	254.5	278.508
	255	278.335
	255.5	278.162
	256	277.99
	256.5	277.817
	257	277.644
	257.5	277.471
	258	277.298
	258.5	277.125
	259	276.952
	259.5	276.78
	260	276.607
	260.5	276.434
	261	276.261
	261.5	276.088
	262	275.915
	262.5	275.743
	263	275.57
	263.5	275.397
	264	275.224
	264.5	275.051
	265	274.878
	265.5	274.706
	266	274.533
	266.5	274.36
	267	274.187
	267.5	274.014
	268	273.841
	268.5	273.669
	269	273.496
	269.5	273.323
	270	273.15

## Sheet: Fig. 3h
	Length (mm)	Temperature (K)
	0	305.15
	0.5	305.059
	1	304.967
	1.5	304.876
	2	304.784
	2.5	304.693
	3	304.601
	3.5	304.51
	4	304.418
	4.5	304.327
	5	304.235
	5.5	304.144
	6	304.052
	6.5	303.961
	7	303.869
	7.5	303.778
	8	303.687
	8.5	303.595
	9	303.504
	9.5	303.412
	10	303.321
	10.5	303.317
	11	303.314
	11.5	303.31
	12	303.307
	12.5	303.304
	13	303.3
	13.5	303.297
	14	303.293
	14.5	303.29
	15	303.287
	15.5	303.283
	16	303.28
	16.5	303.276
	17	303.273
	17.5	303.269
	18	303.266
	18.5	303.263
	19	303.259
	19.5	303.256
	20	303.252
	20.5	303.249
	21	303.246
	21.5	303.242
	22	303.239
	22.5	303.235
	23	303.232
	23.5	303.228
	24	303.225
	24.5	303.222
	25	303.218
	25.5	303.215
	26	303.211
	26.5	303.208
	27	303.205
	27.5	303.201
	28	303.198
	28.5	303.194
	29	303.191
	29.5	303.188
	30	303.184
	30.5	303.181
	31	303.177
	31.5	303.174
	32	303.17
	32.5	303.167
	33	303.164
	33.5	303.16
	34	303.157
	34.5	303.153
	35	303.15
	35.5	303.147
	36	303.143
	36.5	303.14
	37	303.136
	37.5	303.133
	38	303.129
	38.5	303.126
	39	303.123
	39.5	303.119
	40	303.116
	40.5	303.112
	41	303.109
	41.5	303.106
	42	303.102
	42.5	303.099
	43	303.095
	43.5	303.092
	44	303.088
	44.5	303.085
	45	303.082
	45.5	303.078
	46	303.075
	46.5	303.071
	47	303.068
	47.5	303.065
	48	303.061
	48.5	303.058
	49	303.054
	49.5	303.051
	50	303.048
	50.5	303.044
	51	303.041
	51.5	303.037
	52	303.034
	52.5	303.03
	53	303.027
	53.5	303.024
	54	303.02
	54.5	303.017
	55	303.013
	55.5	303.01
	56	303.007
	56.5	303.003
	57	303
	57.5	302.996
	58	302.993
	58.5	302.989
	59	302.986
	59.5	302.983
	60	302.979
	60.5	302.554
	61	302.13
	61.5	301.705
	62	301.28
	62.5	300.855
	63	300.43
	63.5	300.006
	64	299.581
	64.5	299.156
	65	298.731
	65.5	298.307
	66	297.882
	66.5	297.457
	67	297.032
	67.5	296.607
	68	296.183
	68.5	295.758
	69	295.333
	69.5	294.908
	70	294.483
	70.5	294.06
	71	293.638
	71.5	293.215
	72	292.792
	72.5	292.369
	73	291.946
	73.5	291.523
	74	291.1
	74.5	290.677
	75	290.255
	75.5	289.832
	76	289.409
	76.5	288.986
	77	288.563
	77.5	288.14
	78	287.717
	78.5	287.294
	79	286.872
	79.5	286.449
	80	286.026
	80.5	286.022
	81	286.019
	81.5	286.015
	82	286.012
	82.5	286.009
	83	286.005
	83.5	286.002
	84	285.998
	84.5	285.995
	85	285.992
	85.5	285.988
	86	285.985
	86.5	285.981
	87	285.978
	87.5	285.975
	88	285.971
	88.5	285.968
	89	285.964
	89.5	285.961
	90	285.957
	90.5	285.954
	91	285.951
	91.5	285.947
	92	285.944
	92.5	285.94
	93	285.937
	93.5	285.934
	94	285.93
	94.5	285.927
	95	285.923
	95.5	285.92
	96	285.916
	96.5	285.913
	97	285.91
	97.5	285.906
	98	285.903
	98.5	285.899
	99	285.896
	99.5	285.893
	100	285.889
	100.5	285.886
	101	285.882
	101.5	285.879
	102	285.875
	102.5	285.872
	103	285.869
	103.5	285.865
	104	285.862
	104.5	285.858
	105	285.855
	105.5	285.852
	106	285.848
	106.5	285.845
	107	285.841
	107.5	285.838
	108	285.835
	108.5	285.831
	109	285.828
	109.5	285.824
	110	285.821
	110.5	285.817
	111	285.814
	111.5	285.811
	112	285.807
	112.5	285.804
	113	285.8
	113.5	285.797
	114	285.794
	114.5	285.79
	115	285.787
	115.5	285.783
	116	285.78
	116.5	285.776
	117	285.773
	117.5	285.77
	118	285.766
	118.5	285.763
	119	285.759
	119.5	285.756
	120	285.753
	120.5	285.749
	121	285.746
	121.5	285.742
	122	285.739
	122.5	285.735
	123	285.732
	123.5	285.729
	124	285.725
	124.5	285.722
	125	285.718
	125.5	285.715
	126	285.712
	126.5	285.708
	127	285.705
	127.5	285.701
	128	285.698
	128.5	285.695
	129	285.691
	129.5	285.688
	130	285.684
	130.5	285.681
	131	285.677
	131.5	285.674
	132	285.671
	132.5	285.667
	133	285.664
	133.5	285.66
	134	285.657
	134.5	285.654
	135	285.65
	135.5	285.647
	136	285.643
	136.5	285.64
	137	285.636
	137.5	285.633
	138	285.63
	138.5	285.626
	139	285.623
	139.5	285.619
	140	285.616
	140.5	285.613
	141	285.609
	141.5	285.606
	142	285.602
	142.5	285.599
	143	285.595
	143.5	285.592
	144	285.589
	144.5	285.585
	145	285.582
	145.5	285.578
	146	285.575
	146.5	285.572
	147	285.568
	147.5	285.565
	148	285.561
	148.5	285.558
	149	285.555
	149.5	285.551
	150	285.548
	150.5	285.544
	151	285.541
	151.5	285.537
	152	285.534
	152.5	285.531
	153	285.527
	153.5	285.524
	154	285.52
	154.5	285.517
	155	285.514
	155.5	285.51
	156	285.507
	156.5	285.503
	157	285.5
	157.5	285.496
	158	285.493
	158.5	285.49
	159	285.486
	159.5	285.483
	160	285.479
	160.5	285.476
	161	285.473
	161.5	285.469
	162	285.466
	162.5	285.462
	163	285.459
	163.5	285.455
	164	285.452
	164.5	285.449
	165	285.445
	165.5	285.442
	166	285.438
	166.5	285.435
	167	285.432
	167.5	285.428
	168	285.425
	168.5	285.421
	169	285.418
	169.5	285.414
	170	285.411
	170.5	285.408
	171	285.404
	171.5	285.401
	172	285.397
	172.5	285.394
	173	285.391
	173.5	285.387
	174	285.384
	174.5	285.38
	175	285.377
	175.5	285.374
	176	285.37
	176.5	285.367
	177	285.363
	177.5	285.36
	178	285.356
	178.5	285.353
	179	285.35
	179.5	285.346
	180	285.343
	180.5	285.339
	181	285.336
	181.5	285.333
	182	285.329
	182.5	285.326
	183	285.322
	183.5	285.319
	184	285.315
	184.5	285.312
	185	285.309
	185.5	285.305
	186	285.302
	186.5	285.298
	187	285.295
	187.5	285.292
	188	285.288
	188.5	285.285
	189	285.281
	189.5	285.278
	190	285.274
	190.5	285.202
	191	285.129
	191.5	285.056
	192	284.983
	192.5	284.91
	193	284.837
	193.5	284.764
	194	284.691
	194.5	284.618
	195	284.546
	195.5	284.473
	196	284.4
	196.5	284.327
	197	284.254
	197.5	284.181
	198	284.108
	198.5	284.035
	199	283.963
	199.5	283.89
	200	283.817
	200.5	283.642
	201	283.467
	201.5	283.292
	202	283.118
	202.5	282.943
	203	282.768
	203.5	282.593
	204	282.418
	204.5	282.244
	205	282.069
	205.5	281.894
	206	281.719
	206.5	281.544
	207	281.37
	207.5	281.195
	208	281.02
	208.5	280.845
	209	280.67
	209.5	280.496
	210	280.321
	210.5	280.317
	211	280.314
	211.5	280.31
	212	280.307
	212.5	280.304
	213	280.3
	213.5	280.297
	214	280.293
	214.5	280.29
	215	280.287
	215.5	280.283
	216	280.28
	216.5	280.276
	217	280.273
	217.5	280.27
	218	280.266
	218.5	280.263
	219	280.259
	219.5	280.256
	220	280.252
	220.5	280.249
	221	280.246
	221.5	280.242
	222	280.239
	222.5	280.235
	223	280.232
	223.5	280.229
	224	280.225
	224.5	280.222
	225	280.218
	225.5	280.215
	226	280.211
	226.5	280.208
	227	280.205
	227.5	280.201
	228	280.198
	228.5	280.194
	229	280.191
	229.5	280.188
	230	280.184
	230.5	280.181
	231	280.177
	231.5	280.174
	232	280.17
	232.5	280.167
	233	280.164
	233.5	280.16
	234	280.157
	234.5	280.153
	235	280.15
	235.5	280.147
	236	280.143
	236.5	280.14
	237	280.136
	237.5	280.133
	238	280.13
	238.5	280.126
	239	280.123
	239.5	280.119
	240	280.116
	240.5	280.112
	241	280.109
	241.5	280.106
	242	280.102
	242.5	280.099
	243	280.095
	243.5	280.092
	244	280.089
	244.5	280.085
	245	280.082
	245.5	280.078
	246	280.075
	246.5	280.071
	247	280.068
	247.5	280.065
	248	280.061
	248.5	280.058
	249	280.054
	249.5	280.051
	250	280.048
	250.5	280.044
	251	280.041
	251.5	280.037
	252	280.034
	252.5	280.03
	253	280.027
	253.5	280.024
	254	280.02
	254.5	280.017
	255	280.013
	255.5	280.01
	256	280.007
	256.5	280.003
	257	280
	257.5	279.996
	258	279.993
	258.5	279.99
	259	279.986
	259.5	279.983
	260	279.979
	260.5	279.638
	261	279.296
	261.5	278.955
	262	278.613
	262.5	278.272
	263	277.93
	263.5	277.589
	264	277.248
	264.5	276.906
	265	276.565
	265.5	276.223
	266	275.882
	266.5	275.54
	267	275.199
	267.5	274.857
	268	274.516
	268.5	274.174
	269	273.833
	269.5	273.491
	270	273.15

## Sheet: Fig. 3i
	Length (mm)	Temperature (K)
	0	305.15
	0.5	305.063
	1	304.977
	1.5	304.89
	2	304.804
	2.5	304.717
	3	304.631
	3.5	304.544
	4	304.458
	4.5	304.371
	5	304.285
	5.5	304.198
	6	304.112
	6.5	304.025
	7	303.938
	7.5	303.852
	8	303.765
	8.5	303.679
	9	303.592
	9.5	303.506
	10	303.419
	10.5	303.416
	11	303.412
	11.5	303.409
	12	303.406
	12.5	303.402
	13	303.399
	13.5	303.396
	14	303.392
	14.5	303.389
	15	303.386
	15.5	303.382
	16	303.379
	16.5	303.375
	17	303.372
	17.5	303.369
	18	303.365
	18.5	303.362
	19	303.359
	19.5	303.355
	20	303.352
	20.5	303.349
	21	303.345
	21.5	303.342
	22	303.338
	22.5	303.335
	23	303.332
	23.5	303.328
	24	303.325
	24.5	303.322
	25	303.318
	25.5	303.315
	26	303.311
	26.5	303.308
	27	303.305
	27.5	303.301
	28	303.298
	28.5	303.295
	29	303.291
	29.5	303.288
	30	303.285
	30.5	303.281
	31	303.278
	31.5	303.274
	32	303.271
	32.5	303.268
	33	303.264
	33.5	303.261
	34	303.258
	34.5	303.254
	35	303.251
	35.5	303.248
	36	303.244
	36.5	303.241
	37	303.237
	37.5	303.234
	38	303.231
	38.5	303.227
	39	303.224
	39.5	303.221
	40	303.217
	40.5	303.214
	41	303.211
	41.5	303.207
	42	303.204
	42.5	303.2
	43	303.197
	43.5	303.194
	44	303.19
	44.5	303.187
	45	303.184
	45.5	303.18
	46	303.177
	46.5	303.173
	47	303.17
	47.5	303.167
	48	303.163
	48.5	303.16
	49	303.157
	49.5	303.153
	50	303.15
	50.5	303.147
	51	303.143
	51.5	303.14
	52	303.136
	52.5	303.133
	53	303.13
	53.5	303.126
	54	303.123
	54.5	303.12
	55	303.116
	55.5	303.113
	56	303.11
	56.5	303.106
	57	303.103
	57.5	303.099
	58	303.096
	58.5	303.093
	59	303.089
	59.5	303.086
	60	303.083
	60.5	303.079
	61	303.076
	61.5	303.073
	62	303.069
	62.5	303.066
	63	303.062
	63.5	303.059
	64	303.056
	64.5	303.052
	65	303.049
	65.5	303.046
	66	303.042
	66.5	303.039
	67	303.036
	67.5	303.032
	68	303.029
	68.5	303.025
	69	303.022
	69.5	303.019
	70	303.015
	70.5	303.012
	71	303.009
	71.5	303.005
	72	303.002
	72.5	302.998
	73	302.995
	73.5	302.992
	74	302.988
	74.5	302.985
	75	302.982
	75.5	302.978
	76	302.975
	76.5	302.972
	77	302.968
	77.5	302.965
	78	302.961
	78.5	302.958
	79	302.955
	79.5	302.951
	80	302.948
	80.5	302.945
	81	302.941
	81.5	302.938
	82	302.935
	82.5	302.931
	83	302.928
	83.5	302.924
	84	302.921
	84.5	302.918
	85	302.914
	85.5	302.911
	86	302.908
	86.5	302.904
	87	302.901
	87.5	302.898
	88	302.894
	88.5	302.891
	89	302.887
	89.5	302.884
	90	302.881
	90.5	302.461
	91	302.041
	91.5	301.621
	92	301.201
	92.5	300.781
	93	300.361
	93.5	299.942
	94	299.522
	94.5	299.102
	95	298.682
	95.5	298.262
	96	297.842
	96.5	297.422
	97	297.003
	97.5	296.583
	98	296.163
	98.5	295.743
	99	295.323
	99.5	294.903
	100	294.483
	100.5	294.05
	101	293.617
	101.5	293.184
	102	292.75
	102.5	292.317
	103	291.884
	103.5	291.451
	104	291.017
	104.5	290.584
	105	290.151
	105.5	289.718
	106	289.284
	106.5	288.851
	107	288.418
	107.5	287.985
	108	287.551
	108.5	287.118
	109	286.685
	109.5	286.252
	110	285.818
	110.5	285.815
	111	285.812
	111.5	285.808
	112	285.805
	112.5	285.802
	113	285.798
	113.5	285.795
	114	285.791
	114.5	285.788
	115	285.785
	115.5	285.781
	116	285.778
	116.5	285.775
	117	285.771
	117.5	285.768
	118	285.765
	118.5	285.761
	119	285.758
	119.5	285.754
	120	285.751
	120.5	285.748
	121	285.744
	121.5	285.741
	122	285.738
	122.5	285.734
	123	285.731
	123.5	285.728
	124	285.724
	124.5	285.721
	125	285.717
	125.5	285.714
	126	285.711
	126.5	285.707
	127	285.704
	127.5	285.701
	128	285.697
	128.5	285.694
	129	285.691
	129.5	285.687
	130	285.684
	130.5	285.68
	131	285.677
	131.5	285.674
	132	285.67
	132.5	285.667
	133	285.664
	133.5	285.66
	134	285.657
	134.5	285.654
	135	285.65
	135.5	285.647
	136	285.643
	136.5	285.64
	137	285.637
	137.5	285.633
	138	285.63
	138.5	285.627
	139	285.623
	139.5	285.62
	140	285.616
	140.5	285.613
	141	285.61
	141.5	285.606
	142	285.603
	142.5	285.6
	143	285.596
	143.5	285.593
	144	285.59
	144.5	285.586
	145	285.583
	145.5	285.579
	146	285.576
	146.5	285.573
	147	285.569
	147.5	285.566
	148	285.563
	148.5	285.559
	149	285.556
	149.5	285.553
	150	285.549
	150.5	285.546
	151	285.542
	151.5	285.539
	152	285.536
	152.5	285.532
	153	285.529
	153.5	285.526
	154	285.522
	154.5	285.519
	155	285.516
	155.5	285.512
	156	285.509
	156.5	285.505
	157	285.502
	157.5	285.499
	158	285.495
	158.5	285.492
	159	285.489
	159.5	285.485
	160	285.482
	160.5	285.399
	161	285.315
	161.5	285.232
	162	285.149
	162.5	285.066
	163	284.982
	163.5	284.899
	164	284.816
	164.5	284.733
	165	284.649
	165.5	284.566
	166	284.483
	166.5	284.4
	167	284.316
	167.5	284.233
	168	284.15
	168.5	284.067
	169	283.983
	169.5	283.9
	170	283.817
	170.5	283.647
	171	283.477
	171.5	283.307
	172	283.137
	172.5	282.967
	173	282.798
	173.5	282.628
	174	282.458
	174.5	282.288
	175	282.118
	175.5	281.948
	176	281.778
	176.5	281.608
	177	281.438
	177.5	281.269
	178	281.099
	178.5	280.929
	179	280.759
	179.5	280.589
	180	280.419
	180.5	280.416
	181	280.413
	181.5	280.409
	182	280.406
	182.5	280.402
	183	280.399
	183.5	280.396
	184	280.392
	184.5	280.389
	185	280.386
	185.5	280.382
	186	280.379
	186.5	280.375
	187	280.372
	187.5	280.369
	188	280.365
	188.5	280.362
	189	280.359
	189.5	280.355
	190	280.352
	190.5	280.349
	191	280.345
	191.5	280.342
	192	280.338
	192.5	280.335
	193	280.332
	193.5	280.328
	194	280.325
	194.5	280.322
	195	280.318
	195.5	280.315
	196	280.312
	196.5	280.308
	197	280.305
	197.5	280.301
	198	280.298
	198.5	280.295
	199	280.291
	199.5	280.288
	200	280.285
	200.5	280.281
	201	280.278
	201.5	280.275
	202	280.271
	202.5	280.268
	203	280.264
	203.5	280.261
	204	280.258
	204.5	280.254
	205	280.251
	205.5	280.248
	206	280.244
	206.5	280.241
	207	280.238
	207.5	280.234
	208	280.231
	208.5	280.227
	209	280.224
	209.5	280.221
	210	280.217
	210.5	280.214
	211	280.211
	211.5	280.207
	212	280.204
	212.5	280.2
	213	280.197
	213.5	280.194
	214	280.19
	214.5	280.187
	215	280.184
	215.5	280.18
	216	280.177
	216.5	280.174
	217	280.17
	217.5	280.167
	218	280.163
	218.5	280.16
	219	280.157
	219.5	280.153
	220	280.15
	220.5	280.147
	221	280.143
	221.5	280.14
	222	280.137
	222.5	280.133
	223	280.13
	223.5	280.126
	224	280.123
	224.5	280.12
	225	280.116
	225.5	280.113
	226	280.11
	226.5	280.106
	227	280.103
	227.5	280.1
	228	280.096
	228.5	280.093
	229	280.089
	229.5	280.086
	230	280.083
	230.5	280.079
	231	280.076
	231.5	280.073
	232	280.069
	232.5	280.066
	233	280.062
	233.5	280.059
	234	280.056
	234.5	280.052
	235	280.049
	235.5	280.046
	236	280.042
	236.5	280.039
	237	280.036
	237.5	280.032
	238	280.029
	238.5	280.025
	239	280.022
	239.5	280.019
	240	280.015
	240.5	280.012
	241	280.009
	241.5	280.005
	242	280.002
	242.5	279.999
	243	279.995
	243.5	279.992
	244	279.988
	244.5	279.985
	245	279.982
	245.5	279.978
	246	279.975
	246.5	279.972
	247	279.968
	247.5	279.965
	248	279.962
	248.5	279.958
	249	279.955
	249.5	279.951
	250	279.948
	250.5	279.945
	251	279.941
	251.5	279.938
	252	279.935
	252.5	279.931
	253	279.928
	253.5	279.925
	254	279.921
	254.5	279.918
	255	279.914
	255.5	279.911
	256	279.908
	256.5	279.904
	257	279.901
	257.5	279.898
	258	279.894
	258.5	279.891
	259	279.887
	259.5	279.884
	260	279.881
	260.5	279.544
	261	279.208
	261.5	278.871
	262	278.535
	262.5	278.198
	263	277.862
	263.5	277.525
	264	277.188
	264.5	276.852
	265	276.515
	265.5	276.179
	266	275.842
	266.5	275.506
	267	275.169
	267.5	274.833
	268	274.496
	268.5	274.16
	269	273.823
	269.5	273.487
	270	273.15

## Sheet: Fig. 4b
	Zone 1														Zone 2														Zone 3														Zone 4
		Case 1			Case 2			Case 3			Case 4					Case 1			Case 2			Case 3			Case 4					Case 1			Case 2			Case 3			Case 4					Case 1			Case 2
	Time (min)	Temperature (K)			Temperature (K)			Temperature (K)			Temperature (K)				Time (min)	Temperature (K)			Temperature (K)			Temperature (K)			Temperature (K)				Time (min)	Temperature (K)			Temperature (K)			Temperature (K)			Temperature (K)				Time (min)	Temperature (K)			Temperature (K)
		Average	Minimum	Maximum	Average	Minimum	Maximum	Average	Minimum	Maximum	Average	Minimum	Maximum			Average	Minimum	Maximum	Average	Minimum	Maximum	Average	Minimum	Maximum	Average	Minimum	Maximum			Average	Minimum	Maximum	Average	Minimum	Maximum	Average	Minimum	Maximum	Average	Minimum	Maximum			Average	Minimum	Maximum	Average	Minimum	Maximum
	0	383.03	359.157	389.992	383.191	360.293	389.992	383.206	360.372	389.992	383.221	360.463	389.992		0	374.805	357.154	379.994	374.894	357.719	379.994	374.904	357.779	379.994	374.916	357.847	379.994		0	366.536	354.579	369.996	366.596	355.146	369.996	366.603	355.186	369.996	366.611	355.231	369.996		0	358.253	352.221	359.998	358.298	352.573	359.998
	0.1	370.985	368.841	374.012	373.078	372.767	373.318	373.732	373.51	373.894	374.644	374.599	374.674		0.1	364.391	363.386	364.833	367.308	367.075	367.489	367.799	367.633	367.92	368.483	368.449	368.506		0.1	359.32	358.471	359.772	361.539	361.384	361.659	361.866	361.755	361.947	362.322	362.299	362.337		0.1	354.214	353.904	354.445	355.769	355.692	355.83
	0.2	373.239	371.047	376.653	372.056	371.86	372.21	372.971	372.824	373.085	374.323	374.246	374.383		0.2	364.211	363.161	365.532	366.542	366.395	366.657	367.228	367.118	367.314	368.242	368.184	368.287		0.2	358.347	357.969	358.523	361.028	360.93	361.105	361.485	361.412	361.543	362.162	362.123	362.191		0.2	353.722	353.326	354.009	355.514	355.465	355.552
	0.3	375.458	373.382	378.598	371.347	371.189	371.476	372.43	372.31	372.53	374.064	373.999	374.118		0.3	364.916	363.817	366.473	366.011	365.893	366.108	366.823	366.733	366.898	368.048	367.999	368.088		0.3	358.072	357.77	358.346	360.675	360.596	360.739	361.215	361.155	361.265	362.032	361.999	362.059		0.3	353.66	353.091	354.26	355.336	355.297	355.368
	0.4	377.387	375.382	380.302	370.794	370.659	370.898	371.995	371.893	372.078	373.847	373.792	373.893		0.4	365.799	364.702	367.363	365.599	365.497	365.677	366.496	366.42	366.559	367.885	367.844	367.92		0.4	358.122	357.791	358.533	360.405	360.335	360.455	360.998	360.947	361.039	361.924	361.896	361.947		0.4	353.787	353.108	354.557	355.195	355.162	355.222
	0.5	379.042	377.083	381.777	370.339	370.219	370.425	371.62	371.532	371.692	373.658	373.609	373.699		0.5	366.675	365.589	368.21	365.265	365.173	365.328	366.215	366.149	366.269	367.744	367.707	367.774		0.5	358.31	357.941	358.813	360.191	360.127	360.231	360.81	360.766	360.846	361.829	361.805	361.849		0.5	353.995	353.228	354.882	355.074	355.046	355.097
	0.6	380.455	378.528	383.041	369.969	369.856	370.039	371.293	371.214	371.356	373.488	373.444	373.525		0.6	367.515	366.439	369.016	364.999	364.911	365.05	365.97	365.911	366.018	367.616	367.583	367.644		0.6	358.574	358.173	359.134	360.03	359.966	360.061	360.648	360.608	360.679	361.744	361.722	361.762		0.6	354.246	353.404	355.224	354.97	354.945	354.99
	0.7	381.678	379.779	384.134	369.657	369.549	369.716	370.998	370.927	371.054	373.328	373.288	373.361		0.7	368.311	367.242	369.78	364.782	364.696	364.824	365.751	365.697	365.792	367.496	367.466	367.521		0.7	358.866	358.441	359.464	359.907	359.843	359.935	360.503	360.467	360.531	361.664	361.644	361.68		0.7	354.513	353.602	355.566	354.875	354.853	354.893
	0.8	382.719	380.846	385.064	369.405	369.299	369.455	370.734	370.668	370.784	373.179	373.143	373.209		0.8	369.061	367.997	370.502	364.615	364.529	364.653	365.555	365.505	365.592	367.384	367.357	367.406		0.8	359.179	358.738	359.798	359.825	359.759	359.863	360.375	360.341	360.4	361.589	361.571	361.604		0.8	354.791	353.817	355.908	354.79	354.77	354.806
	0.9	383.618	381.769	385.867	369.199	369.094	369.246	370.497	370.435	370.542	373.04	373.006	373.067		0.9	369.768	368.706	371.184	364.487	364.4	364.528	365.38	365.333	365.413	367.28	367.255	367.3		0.9	359.497	359.045	360.129	359.775	359.705	359.832	360.263	360.23	360.284	361.52	361.503	361.534		0.9	355.068	354.037	356.241	354.712	354.694	354.727
	1	384.374	382.546	386.542	369.039	368.932	369.087	370.283	370.224	370.324	372.91	372.879	372.936		1	370.432	369.37	371.825	364.397	364.307	364.455	365.224	365.178	365.254	367.182	367.159	367.202		1	359.823	359.364	360.457	359.756	359.683	359.83	360.164	360.132	360.183	361.455	361.439	361.468		1	355.347	354.265	356.567	354.642	354.625	354.655
	1.1	385.027	383.22	387.124	368.916	368.809	368.975	370.092	370.035	370.13	372.79	372.76	372.814		1.1	371.055	369.994	372.427	364.34	364.248	364.414	365.086	365.041	365.113	367.092	367.07	367.11		1.1	360.145	359.681	360.779	359.763	359.686	359.853	360.079	360.048	360.097	361.395	361.38	361.407		1.1	355.617	354.488	356.878	354.577	354.561	354.59
	1.2	385.582	383.793	387.617	368.821	368.712	368.894	369.918	369.862	369.952	372.673	372.645	372.695		1.2	371.638	370.576	372.991	364.305	364.211	364.393	364.961	364.918	364.986	367.004	366.984	367.021		1.2	360.461	359.995	361.092	359.79	359.71	359.893	360.005	359.974	360.021	361.336	361.322	361.348		1.2	355.878	354.707	357.175	354.517	354.502	354.529
	1.3	386.06	384.289	388.043	368.756	368.646	368.842	369.762	369.707	369.794	372.561	372.535	372.583		1.3	372.185	371.122	373.52	364.297	364.2	364.397	364.853	364.809	364.876	366.921	366.902	366.937		1.3	360.77	360.303	361.397	359.838	359.754	359.952	359.943	359.911	359.958	361.281	361.268	361.291		1.3	356.128	354.918	357.456	354.461	354.446	354.472
	1.4	386.471	384.716	388.408	368.708	368.597	368.805	369.62	369.565	369.649	372.456	372.432	372.476		1.4	372.696	371.632	374.014	364.303	364.204	364.413	364.755	364.712	364.776	366.842	366.824	366.857		1.4	361.07	360.602	361.694	359.898	359.811	360.022	359.891	359.858	359.905	361.228	361.216	361.238		1.4	356.364	355.119	357.719	354.408	354.394	354.419
	1.5	386.835	385.095	388.731	368.683	368.571	368.788	369.493	369.439	369.52	372.357	372.333	372.376		1.5	373.177	372.113	374.48	364.328	364.228	364.447	364.671	364.627	364.691	366.768	366.75	366.782		1.5	361.363	360.894	361.982	359.973	359.884	360.105	359.849	359.815	359.864	361.178	361.167	361.188		1.5	356.587	355.31	357.966	354.359	354.345	354.369
	1.6	387.165	385.439	389.024	368.67	368.557	368.783	369.377	369.322	369.402	372.261	372.239	372.28		1.6	373.631	372.566	374.919	364.363	364.261	364.489	364.595	364.551	364.615	366.696	366.679	366.71		1.6	361.647	361.177	362.263	360.057	359.966	360.196	359.814	359.779	359.834	361.131	361.119	361.14		1.6	356.795	355.489	358.198	354.313	354.298	354.322
	1.7	387.452	385.739	389.278	368.672	368.558	368.791	369.27	369.216	369.295	372.168	372.147	372.186		1.7	374.056	372.99	375.33	364.411	364.308	364.543	364.528	364.483	364.548	366.626	366.61	366.64		1.7	361.923	361.453	362.537	360.15	360.057	360.295	359.786	359.751	359.811	361.084	361.073	361.093		1.7	356.991	355.658	358.412	354.269	354.255	354.278
	1.8	387.696	385.994	389.494	368.682	368.569	368.807	369.175	369.121	369.199	372.08	372.059	372.097		1.8	374.452	373.385	375.713	364.465	364.361	364.603	364.471	364.426	364.492	366.56	366.544	366.573		1.8	362.192	361.72	362.802	360.249	360.154	360.398	359.766	359.73	359.796	361.04	361.03	361.049		1.8	357.173	355.815	358.611	354.227	354.213	354.236
	1.9	387.912	386.222	389.685	368.699	368.585	368.829	369.091	369.037	369.115	371.995	371.975	372.012		1.9	374.824	373.757	376.073	364.525	364.42	364.666	364.423	364.377	364.448	366.497	366.481	366.509		1.9	362.453	361.98	363.06	360.35	360.254	360.504	359.754	359.717	359.788	360.998	360.988	361.006		1.9	357.342	355.963	358.796	354.188	354.173	354.196
	2	388.108	386.428	389.859	368.724	368.611	368.858	369.017	368.963	369.042	371.915	371.895	371.931		2	375.175	374.107	376.412	364.591	364.485	364.736	364.383	364.337	364.413	366.436	366.422	366.449		2	362.707	362.233	363.312	360.457	360.359	360.614	359.749	359.712	359.788	360.958	360.948	360.966		2	357.501	356.102	358.969	354.151	354.136	354.158
	2.1	388.274	386.603	390.005	368.758	368.645	368.895	368.949	368.894	368.976	371.836	371.816	371.851		2.1	375.501	374.433	376.728	364.663	364.557	364.812	364.349	364.302	364.383	366.377	366.362	366.389		2.1	362.954	362.478	363.556	360.568	360.47	360.729	359.748	359.71	359.791	360.918	360.908	360.926		2.1	357.647	356.23	359.127	354.115	354.1	354.123
	2.2	388.409	386.746	390.124	368.8	368.686	368.939	368.889	368.835	368.919	371.758	371.74	371.774		2.2	375.803	374.734	377.02	364.742	364.635	364.893	364.322	364.275	364.36	366.319	366.305	366.33		2.2	363.193	362.716	363.793	360.684	360.584	360.847	359.754	359.714	359.8	360.879	360.87	360.887		2.2	357.781	356.348	359.27	354.082	354.067	354.09
	2.3	388.527	386.871	390.228	368.843	368.73	368.984	368.839	368.784	368.873	371.684	371.666	371.699		2.3	376.085	375.016	377.293	364.821	364.714	364.975	364.302	364.255	364.344	366.263	366.249	366.274		2.3	363.426	362.948	364.024	360.8	360.699	360.965	359.765	359.725	359.815	360.842	360.833	360.85		2.3	357.905	356.457	359.403	354.051	354.034	354.058
	2.4	388.641	386.993	390.328	368.891	368.779	369.035	368.797	368.742	368.835	371.612	371.594	371.626		2.4	376.354	375.284	377.553	364.905	364.798	365.06	364.29	364.242	364.335	366.209	366.196	366.22		2.4	363.652	363.173	364.248	360.919	360.817	361.085	359.783	359.742	359.835	360.806	360.798	360.814		2.4	358.02	356.559	359.527	354.021	354.004	354.028
	2.5	388.739	387.096	390.414	368.946	368.834	369.091	368.761	368.705	368.801	371.542	371.525	371.556		2.5	376.603	375.534	377.794	364.993	364.886	365.149	364.283	364.234	364.33	366.157	366.144	366.168		2.5	363.872	363.391	364.466	361.04	360.938	361.208	359.804	359.763	359.86	360.772	360.763	360.779		2.5	358.126	356.653	359.639	353.993	353.976	354
	2.6	388.819	387.182	390.484	369.006	368.895	369.152	368.728	368.672	368.772	371.473	371.456	371.487		2.6	376.834	375.764	378.018	365.086	364.978	365.243	364.278	364.229	364.329	366.105	366.093	366.116		2.6	364.084	363.603	364.677	361.165	361.062	361.333	359.828	359.786	359.886	360.738	360.729	360.744		2.6	358.221	356.737	359.74	353.966	353.949	353.974
	2.7	388.887	387.255	390.544	369.069	368.958	369.214	368.701	368.645	368.748	371.406	371.39	371.42		2.7	377.049	375.978	378.225	365.179	365.072	365.336	364.279	364.229	364.332	366.055	366.043	366.065		2.7	364.291	363.808	364.881	361.289	361.186	361.458	359.857	359.814	359.917	360.704	360.696	360.711		2.7	358.307	356.815	359.832	353.942	353.923	353.95
	2.8	388.955	387.327	390.603	369.131	369.021	369.278	368.681	368.625	368.73	371.341	371.325	371.354		2.8	377.254	376.183	378.424	365.272	365.165	365.43	364.285	364.235	364.341	366.007	365.994	366.016		2.8	364.492	364.007	365.081	361.413	361.309	361.583	359.889	359.846	359.952	360.672	360.664	360.678		2.8	358.389	356.887	359.918	353.918	353.899	353.926
	2.9	389.013	387.39	390.655	369.197	369.087	369.344	368.667	368.611	368.718	371.278	371.262	371.291		2.9	377.445	376.374	378.608	365.367	365.26	365.526	364.297	364.246	364.355	365.959	365.947	365.969		2.9	364.687	364.201	365.274	361.537	361.433	361.707	359.926	359.882	359.991	360.641	360.633	360.647		2.9	358.463	356.953	359.997	353.895	353.876	353.905
	3	389.062	387.443	390.698	369.266	369.156	369.412	368.654	368.597	368.707	371.216	371.2	371.228		3	377.621	376.55	378.778	365.464	365.357	365.623	364.309	364.258	364.369	365.913	365.901	365.922		3	364.876	364.388	365.461	361.663	361.558	361.833	359.964	359.919	360.03	360.61	360.602	360.616		3	358.529	357.012	360.066	353.874	353.854	353.884
	3.1	389.104	387.488	390.734	369.337	369.228	369.484	368.645	368.588	368.7	371.154	371.139	371.167		3.1	377.784	376.713	378.937	365.563	365.456	365.721	364.324	364.273	364.386	365.867	365.855	365.876		3.1	365.058	364.569	365.643	361.789	361.684	361.959	360.004	359.958	360.072	360.579	360.572	360.586		3.1	358.588	357.066	360.129	353.855	353.834	353.866
	3.2	389.15	387.537	390.774	369.407	369.299	369.554	368.64	368.584	368.698	371.094	371.079	371.106		3.2	377.946	376.875	379.093	365.66	365.553	365.819	364.344	364.292	364.407	365.822	365.811	365.831		3.2	365.238	364.747	365.82	361.913	361.808	362.084	360.047	360.001	360.117	360.55	360.542	360.556		3.2	358.648	357.119	360.192	353.836	353.815	353.848
	3.3	389.192	387.582	390.811	369.479	369.372	369.626	368.64	368.583	368.699	371.035	371.02	371.047		3.3	378.098	377.027	379.241	365.758	365.652	365.917	364.366	364.315	364.431	365.778	365.767	365.787		3.3	365.412	364.92	365.993	362.037	361.932	362.208	360.093	360.046	360.164	360.521	360.513	360.527		3.3	358.703	357.169	360.25	353.818	353.796	353.831
	3.4	389.23	387.623	390.844	369.552	369.445	369.698	368.642	368.585	368.702	370.978	370.963	370.989		3.4	378.241	377.17	379.379	365.857	365.75	366.015	364.391	364.339	364.457	365.735	365.724	365.744		3.4	365.58	365.087	366.16	362.161	362.055	362.331	360.14	360.093	360.213	360.493	360.485	360.498		3.4	358.754	357.215	360.304	353.801	353.779	353.816
	3.5	389.264	387.66	390.874	369.627	369.521	369.773	368.644	368.587	368.706	370.921	370.907	370.932		3.5	378.375	377.304	379.509	365.956	365.85	366.114	364.415	364.363	364.483	365.693	365.682	365.702		3.5	365.744	365.25	366.323	362.285	362.179	362.455	360.187	360.14	360.261	360.465	360.458	360.471		3.5	358.8	357.256	360.353	353.786	353.763	353.801
	3.6	389.295	387.693	390.901	369.702	369.596	369.847	368.648	368.591	368.711	370.866	370.852	370.877		3.6	378.5	377.428	379.629	366.055	365.949	366.212	364.442	364.389	364.511	365.652	365.642	365.66		3.6	365.903	365.407	366.48	362.408	362.302	362.578	360.235	360.188	360.31	360.438	360.431	360.444		3.6	358.842	357.294	360.397	353.771	353.747	353.787
	3.7	389.321	387.722	390.924	369.775	369.67	369.921	368.655	368.598	368.719	370.812	370.799	370.823		3.7	378.616	377.543	379.741	366.153	366.047	366.31	364.47	364.417	364.54	365.612	365.602	365.62		3.7	366.056	365.559	366.632	362.53	362.423	362.699	360.285	360.237	360.361	360.412	360.405	360.417		3.7	358.88	357.328	360.437	353.756	353.732	353.773
	3.8	389.344	387.747	390.944	369.85	369.745	369.995	368.664	368.607	368.729	370.76	370.746	370.77		3.8	378.722	377.649	379.844	366.25	366.145	366.407	364.5	364.447	364.571	365.573	365.563	365.581		3.8	366.204	365.706	366.779	362.651	362.544	362.82	360.336	360.288	360.413	360.387	360.38	360.392		3.8	358.913	357.358	360.471	353.742	353.718	353.76
	3.9	389.364	387.767	390.961	369.924	369.82	370.069	368.675	368.618	368.741	370.708	370.695	370.719		3.9	378.819	377.746	379.937	366.348	366.242	366.505	364.532	364.479	364.604	365.535	365.525	365.543		3.9	366.347	365.848	366.921	362.771	362.665	362.94	360.388	360.34	360.467	360.362	360.355	360.367		3.9	358.942	357.384	360.501	353.729	353.704	353.748
	4	389.385	387.791	390.98	369.999	369.896	370.144	368.689	368.632	368.756	370.657	370.644	370.668		4	378.917	377.845	380.033	366.445	366.34	366.602	364.565	364.512	364.639	365.497	365.487	365.505		4	366.488	365.987	367.061	362.891	362.784	363.06	360.442	360.393	360.521	360.337	360.33	360.342		4	358.972	357.412	360.534	353.716	353.691	353.736
	4.1	389.404	387.811	390.997	370.075	369.972	370.219	368.704	368.648	368.773	370.607	370.594	370.617		4.1	379.009	377.937	380.122	366.542	366.437	366.699	364.601	364.548	364.675	365.46	365.45	365.468		4.1	366.624	366.122	367.196	363.01	362.903	363.179	360.498	360.448	360.577	360.313	360.307	360.318		4.1	359.001	357.437	360.563	353.705	353.678	353.726
	4.2	389.421	387.829	391.011	370.151	370.048	370.294	368.723	368.666	368.791	370.559	370.546	370.568		4.2	379.095	378.022	380.204	366.639	366.535	366.795	364.638	364.585	364.713	365.424	365.415	365.432		4.2	366.756	366.253	367.327	363.128	363.021	363.297	360.554	360.504	360.635	360.29	360.283	360.295		4.2	359.026	357.46	360.59	353.694	353.667	353.715
	4.3	389.435	387.845	391.024	370.227	370.124	370.37	368.742	368.686	368.812	370.511	370.498	370.521		4.3	379.173	378.1	380.28	366.736	366.632	366.892	364.677	364.624	364.752	365.389	365.38	365.396		4.3	366.884	366.379	367.454	363.246	363.139	363.414	360.612	360.562	360.693	360.268	360.261	360.272		4.3	359.048	357.481	360.613	353.683	353.656	353.706
	4.4	389.447	387.858	391.034	370.303	370.201	370.446	368.761	368.705	368.831	370.464	370.452	370.474		4.4	379.245	378.172	380.35	366.833	366.729	366.988	364.715	364.661	364.791	365.355	365.345	365.362		4.4	367.007	366.501	367.576	363.363	363.256	363.53	360.668	360.618	360.75	360.246	360.239	360.25		4.4	359.068	357.499	360.633	353.674	353.646	353.697
	4.5	389.457	387.868	391.042	370.378	370.277	370.52	368.782	368.725	368.853	370.419	370.406	370.428		4.5	379.31	378.237	380.413	366.926	366.822	367.081	364.754	364.7	364.83	365.322	365.312	365.328		4.5	367.125	366.619	367.694	363.474	363.367	363.641	360.725	360.675	360.808	360.224	360.218	360.229		4.5	359.084	357.514	360.65	353.667	353.638	353.691
	4.6	389.464	387.876	391.049	370.452	370.35	370.593	368.804	368.747	368.875	370.374	370.362	370.383		4.6	379.369	378.295	380.469	367.015	366.91	367.169	364.794	364.74	364.871	365.289	365.279	365.296		4.6	367.239	366.732	367.807	363.578	363.471	363.744	360.783	360.733	360.866	360.203	360.197	360.208		4.6	359.098	357.526	360.664	353.662	353.633	353.687
	4.7	389.468	387.881	391.053	370.525	370.424	370.666	368.828	368.771	368.899	370.331	370.319	370.34		4.7	379.42	378.347	380.519	367.103	366.999	367.257	364.835	364.781	364.912	365.257	365.248	365.264		4.7	367.349	366.84	367.916	363.682	363.574	363.848	360.842	360.791	360.926	360.183	360.177	360.187		4.7	359.109	357.537	360.675	353.657	353.628	353.682
	4.8	389.475	387.889	391.058	370.598	370.497	370.739	368.853	368.797	368.925	370.289	370.276	370.297		4.8	379.473	378.4	380.571	367.192	367.088	367.345	364.877	364.824	364.955	365.226	365.217	365.233		4.8	367.457	366.947	368.023	363.785	363.678	363.952	360.902	360.851	360.986	360.164	360.157	360.168		4.8	359.121	357.548	360.688	353.653	353.623	353.678
	4.9	389.483	387.897	391.065	370.672	370.571	370.812	368.88	368.823	368.952	370.246	370.234	370.254		4.9	379.526	378.453	380.621	367.28	367.177	367.433	364.921	364.867	364.999	365.195	365.186	365.201		4.9	367.562	367.051	368.127	363.889	363.782	364.055	360.963	360.911	361.047	360.144	360.137	360.148		4.9	359.134	357.56	360.702	353.648	353.618	353.674
	5	389.489	387.904	391.071	370.745	370.645	370.885	368.908	368.852	368.981	370.204	370.192	370.212		5	379.574	378.501	380.668	367.369	367.265	367.522	364.966	364.912	365.045	365.164	365.155	365.17		5	367.664	367.152	368.228	363.993	363.886	364.159	361.024	360.973	361.108	360.125	360.118	360.129		5	359.146	357.571	360.714	353.644	353.613	353.67
	5.1	389.494	387.91	391.075	370.818	370.718	370.958	368.938	368.882	369.011	370.162	370.15	370.17		5.1	379.619	378.545	380.711	367.458	367.354	367.61	365.012	364.959	365.091	365.134	365.125	365.14		5.1	367.762	367.249	368.326	364.097	363.99	364.262	361.086	361.035	361.171	360.106	360.1	360.11		5.1	359.156	357.58	360.724	353.639	353.608	353.666
	5.2	389.499	387.915	391.079	370.891	370.792	371.031	368.97	368.914	369.043	370.122	370.11	370.13		5.2	379.659	378.586	380.75	367.546	367.443	367.698	365.059	365.006	365.138	365.105	365.096	365.111		5.2	367.856	367.342	368.419	364.201	364.094	364.366	361.149	361.098	361.234	360.088	360.082	360.092		5.2	359.165	357.589	360.733	353.634	353.603	353.662
	5.3	389.502	387.919	391.082	370.965	370.865	371.104	368.999	368.943	369.072	370.082	370.07	370.09		5.3	379.695	378.622	380.786	367.635	367.531	367.786	365.105	365.051	365.184	365.076	365.067	365.082		5.3	367.947	367.432	368.51	364.305	364.198	364.469	361.21	361.159	361.295	360.07	360.064	360.074		5.3	359.172	357.595	360.74	353.63	353.598	353.658
	5.4	389.505	387.921	391.084	371.038	370.939	371.176	369.029	368.973	369.102	370.043	370.031	370.05		5.4	379.728	378.654	380.817	367.723	367.62	367.875	365.15	365.096	365.229	365.048	365.039	365.053		5.4	368.034	367.519	368.596	364.409	364.302	364.573	361.272	361.22	361.357	360.053	360.047	360.057		5.4	359.178	357.601	360.747	353.625	353.593	353.654
	5.5	389.506	387.923	391.085	371.111	371.012	371.249	369.06	369.004	369.133	370.004	369.993	370.012		5.5	379.756	378.682	380.844	367.812	367.709	367.963	365.196	365.143	365.276	365.02	365.011	365.026		5.5	368.118	367.601	368.679	364.513	364.406	364.676	361.333	361.281	361.418	360.036	360.03	360.04		5.5	359.182	357.606	360.751	353.621	353.588	353.65
	5.6	389.508	387.925	391.087	371.184	371.086	371.322	369.091	369.036	369.165	369.967	369.955	369.974		5.6	379.784	378.71	380.871	367.901	367.798	368.051	365.243	365.189	365.323	364.993	364.984	364.999		5.6	368.2	367.682	368.761	364.617	364.51	364.78	361.395	361.343	361.48	360.02	360.014	360.023		5.6	359.187	357.61	360.756	353.616	353.583	353.646
	5.7	389.511	387.928	391.089	371.258	371.159	371.395	369.124	369.069	369.197	369.93	369.919	369.937		5.7	379.813	378.739	380.899	367.989	367.886	368.139	365.291	365.237	365.37	364.967	364.958	364.972		5.7	368.28	367.762	368.84	364.72	364.614	364.883	361.457	361.405	361.542	360.004	359.998	360.007		5.7	359.193	357.616	360.762	353.611	353.578	353.642
	5.8	389.513	387.93	391.091	371.331	371.233	371.468	369.157	369.102	369.231	369.894	369.883	369.901		5.8	379.84	378.766	380.925	368.078	367.975	368.227	365.338	365.285	365.418	364.941	364.933	364.947		5.8	368.358	367.839	368.918	364.824	364.717	364.987	361.52	361.467	361.605	359.989	359.982	359.992		5.8	359.198	357.621	360.767	353.607	353.573	353.638
	5.9	389.515	387.932	391.093	371.404	371.306	371.541	369.191	369.136	369.265	369.859	369.847	369.866		5.9	379.864	378.79	380.949	368.166	368.064	368.316	365.387	365.333	365.466	364.916	364.907	364.921		5.9	368.432	367.912	368.992	364.928	364.821	365.09	361.582	361.53	361.668	359.974	359.968	359.977		5.9	359.203	357.625	360.772	353.602	353.568	353.634
	6	389.516	387.934	391.094	371.478	371.38	371.614	369.226	369.171	369.3	369.824	369.813	369.831		6	379.886	378.812	380.97	368.255	368.153	368.404	365.436	365.382	365.515	364.892	364.883	364.897		6	368.504	367.984	369.063	365.032	364.925	365.194	361.645	361.592	361.731	359.96	359.953	359.963		6	359.207	357.629	360.776	353.598	353.563	353.63
	6.1	389.518	387.936	391.095	371.551	371.453	371.687	369.262	369.207	369.335	369.79	369.779	369.797		6.1	379.906	378.832	380.989	368.343	368.241	368.492	365.485	365.431	365.565	364.868	364.859	364.873		6.1	368.573	368.052	369.132	365.136	365.029	365.297	361.708	361.656	361.794	359.946	359.939	359.949		6.1	359.21	357.633	360.779	353.593	353.558	353.626
	6.2	389.518	387.936	391.096	371.624	371.527	371.76	369.296	369.242	369.37	369.757	369.746	369.764		6.2	379.923	378.85	381.006	368.432	368.33	368.58	365.533	365.48	365.613	364.845	364.836	364.85		6.2	368.64	368.118	369.198	365.24	365.133	365.401	361.77	361.718	361.856	359.932	359.926	359.935		6.2	359.213	357.636	360.782	353.588	353.553	353.622
	6.3	389.519	387.937	391.096	371.696	371.599	371.831	369.331	369.277	369.405	369.725	369.714	369.732		6.3	379.939	378.865	381.021	368.518	368.416	368.666	365.582	365.528	365.661	364.822	364.814	364.827		6.3	368.703	368.18	369.261	365.341	365.234	365.501	361.832	361.78	361.918	359.919	359.913	359.922		6.3	359.215	357.638	360.784	353.584	353.548	353.618
	6.4	389.519	387.938	391.097	371.764	371.667	371.898	369.366	369.312	369.44	369.694	369.683	369.7		6.4	379.953	378.879	381.035	368.599	368.497	368.746	365.63	365.577	365.71	364.8	364.792	364.805		6.4	368.765	368.241	369.322	365.434	365.327	365.594	361.894	361.841	361.98	359.907	359.901	359.91		6.4	359.218	357.64	360.786	353.581	353.545	353.615
	6.5	389.52	387.939	391.098	371.831	371.735	371.966	369.402	369.348	369.475	369.663	369.652	369.669		6.5	379.97	378.897	381.051	368.679	368.577	368.826	365.679	365.626	365.759	364.779	364.77	364.784		6.5	368.827	368.303	369.384	365.527	365.42	365.687	361.956	361.903	362.042	359.895	359.889	359.898		6.5	359.221	357.643	360.79	353.578	353.541	353.613
	6.6	389.522	387.94	391.099	371.899	371.802	372.033	369.438	369.384	369.511	369.633	369.622	369.639		6.6	379.987	378.913	381.068	368.76	368.658	368.906	365.728	365.675	365.808	364.758	364.749	364.763		6.6	368.888	368.363	369.445	365.62	365.513	365.779	362.018	361.965	362.104	359.884	359.877	359.886		6.6	359.224	357.646	360.793	353.575	353.538	353.61
	6.7	389.523	387.942	391.1	371.967	371.87	372.101	369.474	369.421	369.548	369.603	369.592	369.609		6.7	380.003	378.929	381.083	368.84	368.738	368.986	365.777	365.724	365.857	364.737	364.729	364.742		6.7	368.947	368.422	369.503	365.713	365.606	365.872	362.08	362.027	362.166	359.872	359.866	359.875		6.7	359.227	357.649	360.796	353.572	353.535	353.607
	6.8	389.524	387.943	391.101	372.035	371.938	372.168	369.511	369.457	369.584	369.573	369.562	369.579		6.8	380.018	378.944	381.097	368.92	368.819	369.067	365.827	365.773	365.906	364.717	364.708	364.721		6.8	369.004	368.478	369.56	365.806	365.699	365.965	362.142	362.089	362.227	359.861	359.854	359.864		6.8	359.23	357.652	360.799	353.569	353.531	353.605
	6.9	389.525	387.944	391.101	372.102	372.006	372.236	369.548	369.495	369.621	369.544	369.533	369.55		6.9	380.031	378.958	381.111	369.001	368.899	369.147	365.876	365.823	365.955	364.697	364.688	364.701		6.9	369.06	368.533	369.615	365.899	365.792	366.057	362.204	362.151	362.289	359.85	359.843	359.853		6.9	359.233	357.655	360.801	353.566	353.528	353.602
	7	389.526	387.945	391.102	372.17	372.074	372.303	369.586	369.532	369.659	369.515	369.504	369.521		7	380.045	378.971	381.123	369.081	368.98	369.227	365.926	365.872	366.005	364.677	364.669	364.682		7	369.113	368.586	369.668	365.992	365.885	366.15	362.266	362.213	362.351	359.839	359.833	359.842		7	359.236	357.658	360.804	353.563	353.525	353.6
	7.1	389.527	387.946	391.103	372.238	372.142	372.371	369.622	369.569	369.695	369.487	369.476	369.493		7.1	380.057	378.983	381.135	369.162	369.06	369.307	365.975	365.922	366.054	364.658	364.65	364.662		7.1	369.165	368.637	369.719	366.085	365.978	366.243	362.327	362.274	362.412	359.829	359.823	359.832		7.1	359.238	357.66	360.807	353.56	353.521	353.597
	7.2	389.528	387.947	391.104	372.306	372.21	372.438	369.659	369.606	369.732	369.46	369.449	369.465		7.2	380.068	378.994	381.146	369.242	369.141	369.387	366.024	365.97	366.103	364.64	364.631	364.644		7.2	369.214	368.686	369.769	366.178	366.071	366.336	362.388	362.335	362.473	359.82	359.813	359.823		7.2	359.241	357.663	360.809	353.557	353.518	353.594
	7.3	389.528	387.948	391.104	372.374	372.278	372.506	369.696	369.643	369.768	369.433	369.422	369.438		7.3	380.078	379.005	381.156	369.322	369.221	369.467	366.072	366.019	366.151	364.622	364.613	364.626		7.3	369.262	368.733	369.816	366.271	366.164	366.428	362.449	362.396	362.534	359.811	359.804	359.814		7.3	359.243	357.665	360.811	353.554	353.514	353.592
	7.4	389.529	387.949	391.105	372.441	372.346	372.573	369.732	369.68	369.805	369.407	369.396	369.412		7.4	380.088	379.014	381.165	369.403	369.302	369.547	366.121	366.068	366.2	364.604	364.596	364.608		7.4	369.309	368.779	369.862	366.364	366.258	366.521	362.509	362.456	362.594	359.802	359.795	359.805		7.4	359.245	357.667	360.813	353.551	353.511	353.589
	7.5	389.53	387.949	391.106	372.509	372.414	372.641	369.769	369.717	369.842	369.381	369.37	369.387		7.5	380.097	379.023	381.174	369.483	369.382	369.627	366.17	366.117	366.248	364.587	364.579	364.591		7.5	369.353	368.823	369.906	366.457	366.351	366.614	362.57	362.516	362.655	359.793	359.787	359.797		7.5	359.247	357.669	360.815	353.548	353.508	353.586
	7.6	389.53	387.95	391.106	372.577	372.482	372.708	369.806	369.754	369.879	369.356	369.346	369.362		7.6	380.104	379.03	381.181	369.564	369.463	369.707	366.218	366.165	366.297	364.571	364.562	364.575		7.6	369.395	368.865	369.949	366.55	366.444	366.706	362.63	362.577	362.715	359.785	359.779	359.789		7.6	359.249	357.671	360.817	353.545	353.504	353.584
	7.7	389.531	387.951	391.107	372.645	372.55	372.776	369.843	369.791	369.916	369.332	369.321	369.337		7.7	380.111	379.037	381.188	369.644	369.543	369.787	366.267	366.214	366.345	364.555	364.546	364.559		7.7	369.436	368.905	369.989	366.643	366.537	366.799	362.69	362.637	362.775	359.778	359.771	359.781		7.7	359.251	357.673	360.819	353.542	353.501	353.581
	7.8	389.531	387.951	391.107	372.712	372.617	372.843	369.88	369.828	369.953	369.308	369.298	369.314		7.8	380.117	379.043	381.194	369.724	369.624	369.867	366.315	366.262	366.394	364.54	364.531	364.544		7.8	369.475	368.943	370.028	366.736	366.63	366.892	362.75	362.697	362.835	359.771	359.764	359.774		7.8	359.252	357.674	360.82	353.539	353.497	353.579
	7.9	389.532	387.952	391.107	372.78	372.685	372.911	369.918	369.866	369.99	369.285	369.275	369.291		7.9	380.122	379.048	381.199	369.805	369.704	369.948	366.364	366.311	366.442	364.525	364.516	364.529		7.9	369.512	368.98	370.064	366.829	366.723	366.984	362.81	362.756	362.895	359.764	359.757	359.768		7.9	359.254	357.676	360.822	353.536	353.494	353.576
	8	389.532	387.952	391.108	372.848	372.753	372.978	369.955	369.903	370.027	369.263	369.252	369.268		8	380.127	379.053	381.203	369.885	369.785	370.028	366.412	366.359	366.491	364.51	364.502	364.514		8	369.547	369.014	370.099	366.922	366.816	367.077	362.869	362.816	362.954	359.758	359.751	359.762		8	359.255	357.677	360.823	353.533	353.491	353.573
	8.1	389.533	387.953	391.108	372.915	372.82	373.045	369.992	369.941	370.065	369.241	369.23	369.246		8.1	380.132	379.058	381.208	369.965	369.864	370.107	366.461	366.408	366.539	364.496	364.488	364.5		8.1	369.583	369.05	370.135	367.014	366.908	367.169	362.929	362.875	363.013	359.752	359.745	359.756		8.1	359.257	357.679	360.825	353.53	353.487	353.571
	8.2	389.533	387.953	391.109	372.977	372.882	373.107	370.03	369.978	370.102	369.22	369.209	369.225		8.2	380.138	379.064	381.214	370.037	369.937	370.179	366.509	366.456	366.587	364.483	364.474	364.487		8.2	369.62	369.086	370.171	367.098	366.991	367.252	362.988	362.934	363.073	359.746	359.739	359.751		8.2	359.258	357.68	360.826	353.527	353.485	353.569
	8.3	389.534	387.954	391.109	373.039	372.945	373.168	370.068	370.016	370.139	369.199	369.189	369.204		8.3	380.144	379.07	381.219	370.11	370.01	370.252	366.557	366.505	366.635	364.47	364.461	364.474		8.3	369.654	369.12	370.206	367.181	367.075	367.335	363.047	362.993	363.132	359.741	359.734	359.746		8.3	359.26	357.682	360.828	353.525	353.482	353.566
	8.4	389.534	387.954	391.109	373.101	373.007	373.23	370.105	370.054	370.177	369.179	369.169	369.184		8.4	380.149	379.075	381.224	370.183	370.082	370.324	366.606	366.553	366.684	364.458	364.449	364.462		8.4	369.688	369.153	370.239	367.265	367.158	367.418	363.106	363.052	363.19	359.736	359.729	359.741		8.4	359.261	357.683	360.829	353.522	353.479	353.564
	8.5	389.534	387.955	391.11	373.163	373.069	373.292	370.143	370.092	370.215	369.16	369.149	369.165		8.5	380.153	379.079	381.228	370.256	370.155	370.397	366.654	366.601	366.732	364.446	364.437	364.45		8.5	369.72	369.185	370.271	367.348	367.242	367.502	363.165	363.111	363.249	359.732	359.725	359.737		8.5	359.262	357.685	360.83	353.52	353.476	353.562
	8.6	389.535	387.955	391.11	373.225	373.131	373.354	370.181	370.13	370.253	369.14	369.129	369.144		8.6	380.157	379.083	381.232	370.328	370.228	370.469	366.702	366.65	366.78	364.433	364.424	364.437		8.6	369.751	369.216	370.302	367.432	367.325	367.585	363.223	363.17	363.307	359.727	359.72	359.732		8.6	359.264	357.686	360.831	353.517	353.473	353.56
	8.7	389.535	387.955	391.11	373.287	373.193	373.415	370.219	370.168	370.29	369.12	369.109	369.125		8.7	380.16	379.086	381.235	370.401	370.301	370.542	366.75	366.698	366.828	364.421	364.412	364.425		8.7	369.78	369.245	370.331	367.515	367.409	367.668	363.282	363.228	363.366	359.723	359.716	359.728		8.7	359.265	357.687	360.833	353.515	353.47	353.558
	8.8	389.535	387.956	391.11	373.349	373.255	373.477	370.257	370.206	370.328	369.1	369.089	369.105		8.8	380.163	379.089	381.238	370.474	370.374	370.614	366.798	366.746	366.876	364.409	364.4	364.414		8.8	369.808	369.272	370.359	367.599	367.493	367.751	363.34	363.286	363.424	359.718	359.711	359.724		8.8	359.266	357.688	360.834	353.512	353.467	353.555
	8.9	389.536	387.956	391.111	373.411	373.317	373.539	370.295	370.244	370.366	369.081	369.071	369.086		8.9	380.166	379.092	381.241	370.547	370.447	370.687	366.846	366.794	366.923	364.398	364.389	364.402		8.9	369.835	369.299	370.385	367.682	367.576	367.834	363.397	363.343	363.481	359.715	359.707	359.72		8.9	359.267	357.689	360.835	353.51	353.465	353.553
	9	389.536	387.956	391.111	373.473	373.379	373.601	370.333	370.282	370.404	369.063	369.052	369.068		9	380.168	379.094	381.242	370.619	370.519	370.759	366.892	366.84	366.97	364.387	364.378	364.391		9	369.86	369.324	370.41	367.766	367.66	367.918	363.451	363.398	363.535	359.711	359.704	359.717		9	359.268	357.69	360.835	353.507	353.462	353.551
	9.1	389.536	387.956	391.111	373.535	373.441	373.662	370.371	370.32	370.442	369.045	369.034	369.05		9.1	380.169	379.095	381.244	370.692	370.592	370.832	366.938	366.886	367.016	364.376	364.367	364.381		9.1	369.884	369.347	370.434	367.849	367.743	368.001	363.506	363.452	363.59	359.708	359.701	359.714		9.1	359.269	357.691	360.836	353.505	353.459	353.549
	9.2	389.536	387.957	391.111	373.597	373.503	373.724	370.408	370.358	370.479	369.027	369.016	369.032		9.2	380.17	379.096	381.244	370.765	370.665	370.904	366.985	366.932	367.062	364.366	364.357	364.371		9.2	369.907	369.37	370.457	367.933	367.827	368.084	363.561	363.507	363.644	359.705	359.698	359.711		9.2	359.269	357.692	360.837	353.502	353.456	353.547
	9.3	389.536	387.957	391.111	373.659	373.565	373.786	370.446	370.396	370.517	369.01	368.999	369.015		9.3	380.17	379.096	381.245	370.838	370.738	370.977	367.031	366.979	367.108	364.356	364.347	364.361		9.3	369.928	369.391	370.478	368.016	367.91	368.167	363.616	363.562	363.699	359.702	359.695	359.709		9.3	359.27	357.693	360.838	353.5	353.453	353.544
	9.4	389.536	387.957	391.111	373.721	373.628	373.848	370.484	370.433	370.555	368.993	368.983	368.998		9.4	380.17	379.096	381.245	370.911	370.811	371.049	367.077	367.025	367.154	364.347	364.338	364.352		9.4	369.948	369.41	370.498	368.1	367.994	368.251	363.67	363.617	363.754	359.7	359.693	359.707		9.4	359.271	357.694	360.838	353.497	353.45	353.542
	9.5	389.536	387.957	391.111	373.783	373.69	373.909	370.522	370.471	370.592	368.977	368.966	368.982		9.5	380.169	379.095	381.244	370.983	370.884	371.122	367.123	367.071	367.2	364.338	364.329	364.343		9.5	369.967	369.429	370.517	368.184	368.077	368.334	363.725	363.671	363.808	359.698	359.691	359.705		9.5	359.271	357.694	360.839	353.494	353.448	353.54
	9.6	389.536	387.957	391.111	373.845	373.752	373.971	370.56	370.509	370.63	368.961	368.951	368.966		9.6	380.168	379.094	381.243	371.056	370.956	371.194	367.17	367.118	367.247	364.329	364.32	364.334		9.6	369.984	369.446	370.534	368.267	368.161	368.417	363.78	363.726	363.863	359.696	359.689	359.704		9.6	359.272	357.695	360.839	353.492	353.445	353.538
	9.7	389.536	387.957	391.111	373.907	373.814	374.033	370.597	370.547	370.668	368.946	368.935	368.951		9.7	380.167	379.093	381.242	371.129	371.029	371.267	367.216	367.164	367.293	364.321	364.311	364.326		9.7	370.001	369.463	370.551	368.351	368.245	368.5	363.835	363.781	363.918	359.695	359.688	359.702		9.7	359.272	357.695	360.839	353.489	353.442	353.536
	9.8	389.536	387.957	391.111	373.969	373.876	374.095	370.635	370.585	370.705	368.931	368.92	368.936		9.8	380.168	379.094	381.243	371.202	371.102	371.339	367.262	367.21	367.339	364.313	364.303	364.318		9.8	370.021	369.482	370.57	368.434	368.328	368.584	363.889	363.836	363.972	359.694	359.687	359.702		9.8	359.273	357.696	360.84	353.487	353.439	353.534
	9.9	389.537	387.957	391.111	374.031	373.938	374.156	370.673	370.623	370.743	368.917	368.906	368.922		9.9	380.169	379.095	381.244	371.274	371.175	371.412	367.308	367.257	367.385	364.305	364.296	364.311		9.9	370.039	369.5	370.589	368.518	368.412	368.667	363.944	363.89	364.027	359.693	359.686	359.701		9.9	359.274	357.697	360.841	353.484	353.436	353.531
	10	389.537	387.957	391.112	374.091	373.998	374.216	370.711	370.661	370.781	368.903	368.892	368.908		10	380.17	379.096	381.244	371.344	371.245	371.481	367.355	367.303	367.431	364.298	364.289	364.304		10	370.057	369.518	370.607	368.598	368.492	368.747	363.999	363.945	364.082	359.693	359.685	359.701		10	359.274	357.698	360.842	353.482	353.433	353.529
	10.1	389.537	387.958	391.112	374.15	374.057	374.275	370.748	370.698	370.818	368.889	368.879	368.895		10.1	380.17	379.096	381.245	371.414	371.315	371.551	367.401	367.349	367.477	364.291	364.282	364.297		10.1	370.074	369.535	370.624	368.678	368.572	368.826	364.054	364	364.136	359.693	359.685	359.701		10.1	359.275	357.698	360.842	353.479	353.43	353.527
	10.2	389.537	387.958	391.112	374.21	374.117	374.334	370.786	370.736	370.856	368.876	368.866	368.882		10.2	380.17	379.096	381.245	371.483	371.384	371.62	367.447	367.395	367.523	364.285	364.276	364.291		10.2	370.091	369.551	370.64	368.757	368.651	368.906	364.108	364.055	364.191	359.693	359.685	359.701		10.2	359.276	357.699	360.843	353.477	353.428	353.525
	10.3	389.537	387.958	391.112	374.269	374.176	374.393	370.824	370.774	370.894	368.864	368.853	368.869		10.3	380.171	379.097	381.245	371.552	371.453	371.689	367.494	367.442	367.57	364.279	364.269	364.285		10.3	370.106	369.566	370.655	368.836	368.73	368.984	364.163	364.109	364.245	359.694	359.686	359.702		10.3	359.277	357.7	360.844	353.474	353.425	353.522
	10.4	389.537	387.958	391.112	374.327	374.235	374.452	370.862	370.812	370.931	368.851	368.84	368.856		10.4	380.171	379.097	381.245	371.621	371.522	371.757	367.54	367.488	367.616	364.272	364.263	364.279		10.4	370.121	369.581	370.67	368.915	368.809	369.063	364.218	364.164	364.3	359.694	359.686	359.702		10.4	359.277	357.7	360.844	353.472	353.422	353.52
	10.5	389.537	387.958	391.112	374.386	374.293	374.51	370.9	370.85	370.969	368.838	368.827	368.843		10.5	380.171	379.096	381.245	371.69	371.59	371.825	367.586	367.534	367.662	364.266	364.257	364.273		10.5	370.135	369.594	370.684	368.994	368.888	369.141	364.273	364.219	364.355	359.694	359.687	359.703		10.5	359.278	357.701	360.845	353.469	353.419	353.518
	10.6	389.538	387.958	391.112	374.444	374.352	374.568	370.937	370.888	371.007	368.825	368.814	368.831		10.6	380.17	379.096	381.245	371.758	371.659	371.893	367.632	367.581	367.708	364.26	364.251	364.267		10.6	370.148	369.607	370.697	369.072	368.966	369.219	364.327	364.274	364.409	359.695	359.687	359.704		10.6	359.278	357.702	360.846	353.466	353.416	353.516
	10.7	389.538	387.959	391.112	374.502	374.41	374.626	370.975	370.926	371.044	368.813	368.802	368.819		10.7	380.17	379.096	381.244	371.826	371.727	371.961	367.678	367.627	367.754	364.254	364.245	364.262		10.7	370.16	369.62	370.709	369.149	369.044	369.296	364.382	364.328	364.464	359.696	359.688	359.705		10.7	359.279	357.702	360.846	353.464	353.413	353.513
	10.8	389.538	387.959	391.113	374.56	374.467	374.683	371.012	370.962	371.081	368.801	368.79	368.807		10.8	380.169	379.095	381.244	371.893	371.794	372.028	367.723	367.671	367.798	364.249	364.24	364.256		10.8	370.172	369.631	370.721	369.227	369.121	369.373	364.433	364.38	364.515	359.697	359.689	359.706		10.8	359.28	357.703	360.847	353.461	353.411	353.511
	10.9	389.538	387.959	391.113	374.618	374.525	374.741	371.048	370.999	371.117	368.79	368.779	368.796		10.9	380.168	379.094	381.243	371.961	371.862	372.095	367.767	367.715	367.842	364.244	364.234	364.251		10.9	370.183	369.641	370.731	369.304	369.198	369.45	364.485	364.431	364.567	359.698	359.69	359.707		10.9	359.28	357.704	360.847	353.459	353.408	353.509
	11	389.538	387.959	391.113	374.675	374.583	374.798	371.085	371.035	371.154	368.778	368.767	368.785		11	380.167	379.093	381.242	372.028	371.929	372.162	367.811	367.759	367.886	364.239	364.23	364.247		11	370.192	369.651	370.741	369.38	369.275	369.527	364.537	364.483	364.618	359.7	359.692	359.709		11	359.281	357.704	360.848	353.456	353.405	353.506
	11.1	389.538	387.959	391.113	374.732	374.64	374.855	371.121	371.072	371.19	368.767	368.756	368.774		11.1	380.166	379.092	381.241	372.094	371.995	372.229	367.855	367.803	367.93	364.235	364.225	364.242		11.1	370.202	369.66	370.75	369.457	369.351	369.603	364.588	364.535	364.67	359.702	359.694	359.711		11.1	359.281	357.705	360.848	353.454	353.402	353.504
	11.2	389.538	387.959	391.113	374.789	374.697	374.911	371.158	371.109	371.227	368.757	368.746	368.763		11.2	380.165	379.091	381.24	372.161	372.062	372.295	367.899	367.847	367.974	364.23	364.221	364.238		11.2	370.21	369.668	370.758	369.533	369.427	369.678	364.64	364.586	364.721	359.704	359.696	359.713		11.2	359.282	357.705	360.848	353.451	353.399	353.502
	11.3	389.538	387.959	391.113	374.845	374.753	374.968	371.194	371.145	371.263	368.747	368.736	368.753		11.3	380.164	379.09	381.239	372.227	372.128	372.361	367.943	367.891	368.018	364.226	364.217	364.234		11.3	370.217	369.676	370.766	369.608	369.503	369.754	364.691	364.638	364.773	359.706	359.698	359.715		11.3	359.282	357.705	360.849	353.449	353.396	353.5
	11.4	389.539	387.96	391.113	374.902	374.81	375.024	371.231	371.182	371.299	368.737	368.726	368.743		11.4	380.163	379.089	381.238	372.293	372.194	372.426	367.987	367.936	368.062	364.223	364.213	364.231		11.4	370.227	369.685	370.775	369.684	369.578	369.829	364.743	364.689	364.824	359.708	359.7	359.718		11.4	359.282	357.706	360.849	353.446	353.393	353.497
	11.5	389.539	387.96	391.113	374.958	374.866	375.08	371.267	371.218	371.336	368.727	368.716	368.734		11.5	380.163	379.089	381.238	372.358	372.259	372.492	368.031	367.98	368.106	364.219	364.21	364.227		11.5	370.236	369.694	370.784	369.759	369.653	369.903	364.795	364.741	364.876	359.711	359.703	359.721		11.5	359.283	357.707	360.85	353.443	353.391	353.495
	11.6	389.539	387.96	391.113	375.014	374.922	375.135	371.304	371.255	371.372	368.718	368.707	368.725		11.6	380.162	379.088	381.237	372.424	372.325	372.557	368.075	368.024	368.15	364.216	364.206	364.224		11.6	370.245	369.702	370.793	369.833	369.728	369.978	364.846	364.792	364.927	359.714	359.706	359.724		11.6	359.283	357.707	360.85	353.441	353.388	353.493
	11.7	389.539	387.96	391.114	375.069	374.978	375.191	371.34	371.292	371.409	368.709	368.698	368.716		11.7	380.162	379.088	381.237	372.488	372.39	372.621	368.119	368.068	368.194	364.213	364.203	364.222		11.7	370.253	369.711	370.801	369.907	369.802	370.052	364.898	364.844	364.979	359.717	359.709	359.727		11.7	359.284	357.708	360.851	353.438	353.385	353.49
	11.8	389.539	387.96	391.114	375.125	375.033	375.246	371.377	371.328	371.445	368.7	368.689	368.708		11.8	380.161	379.087	381.236	372.553	372.454	372.686	368.163	368.112	368.238	364.211	364.201	364.219		11.8	370.261	369.718	370.809	369.981	369.876	370.125	364.949	364.896	365.03	359.721	359.712	359.731		11.8	359.284	357.708	360.851	353.436	353.382	353.488
	11.9	389.539	387.96	391.114	375.18	375.088	375.301	371.414	371.365	371.482	368.692	368.681	368.7		11.9	380.161	379.087	381.236	372.617	372.519	372.75	368.207	368.156	368.282	364.208	364.199	364.217		11.9	370.268	369.726	370.817	370.055	369.949	370.199	365.001	364.947	365.082	359.724	359.716	359.735		11.9	359.285	357.709	360.852	353.433	353.379	353.486
	12	389.539	387.96	391.114	375.235	375.143	375.356	371.45	371.401	371.518	368.684	368.673	368.692		12	380.16	379.086	381.235	372.682	372.583	372.814	368.251	368.2	368.326	364.206	364.197	364.215		12	370.276	369.733	370.824	370.128	370.023	370.272	365.052	364.999	365.133	359.728	359.72	359.739		12	359.285	357.709	360.852	353.43	353.376	353.483
	12.1	389.54	387.961	391.114	375.29	375.198	375.41	371.487	371.438	371.555	368.677	368.666	368.684		12.1	380.16	379.086	381.235	372.745	372.647	372.877	368.295	368.244	368.37	364.205	364.195	364.214		12.1	370.282	369.739	370.83	370.201	370.095	370.344	365.104	365.05	365.185	359.732	359.724	359.743		12.1	359.286	357.71	360.853	353.428	353.373	353.481
	12.2	389.54	387.961	391.114	375.344	375.252	375.465	371.523	371.475	371.591	368.669	368.658	368.677		12.2	380.159	379.085	381.234	372.809	372.71	372.94	368.339	368.288	368.414	364.203	364.193	364.212		12.2	370.288	369.745	370.837	370.273	370.168	370.416	365.156	365.102	365.236	359.736	359.728	359.747		12.2	359.286	357.71	360.853	353.425	353.371	353.479
	12.3	389.54	387.961	391.114	375.398	375.307	375.519	371.56	371.511	371.628	368.662	368.65	368.67		12.3	380.158	379.084	381.233	372.872	372.773	373.003	368.383	368.332	368.458	364.201	364.191	364.21		12.3	370.294	369.751	370.842	370.346	370.24	370.488	365.207	365.154	365.288	359.74	359.732	359.751		12.3	359.287	357.71	360.854	353.423	353.368	353.476
	12.4	389.54	387.961	391.114	375.452	375.361	375.572	371.596	371.548	371.664	368.654	368.643	368.662		12.4	380.158	379.084	381.233	372.935	372.836	373.066	368.428	368.376	368.502	364.199	364.19	364.209		12.4	370.299	369.756	370.847	370.417	370.312	370.56	365.259	365.205	365.339	359.745	359.736	359.756		12.4	359.287	357.711	360.854	353.42	353.365	353.474
	12.5	389.54	387.961	391.114	375.506	375.415	375.626	371.633	371.584	371.7	368.647	368.636	368.655		12.5	380.157	379.083	381.232	372.997	372.899	373.128	368.472	368.421	368.546	364.198	364.188	364.207		12.5	370.304	369.761	370.852	370.489	370.383	370.631	365.31	365.257	365.391	359.749	359.74	359.76		12.5	359.288	357.711	360.854	353.417	353.362	353.472
	12.6	389.54	387.961	391.115	375.56	375.468	375.679	371.667	371.619	371.735	368.64	368.628	368.648		12.6	380.156	379.082	381.232	373.06	372.961	373.19	368.513	368.462	368.587	364.197	364.187	364.206		12.6	370.308	369.765	370.857	370.56	370.455	370.702	365.358	365.305	365.438	359.753	359.745	359.765		12.6	359.288	357.712	360.855	353.415	353.359	353.469
	12.7	389.54	387.962	391.115	375.613	375.521	375.732	371.701	371.653	371.769	368.633	368.622	368.641		12.7	380.156	379.082	381.231	373.122	373.023	373.252	368.553	368.502	368.627	364.195	364.186	364.205		12.7	370.312	369.769	370.861	370.631	370.525	370.772	365.404	365.351	365.484	359.758	359.75	359.769		12.7	359.288	357.712	360.855	353.412	353.356	353.467
	12.8	389.541	387.962	391.115	375.666	375.574	375.785	371.735	371.687	371.802	368.626	368.615	368.635		12.8	380.155	379.081	381.23	373.183	373.085	373.314	368.593	368.542	368.666	364.195	364.185	364.205		12.8	370.316	369.772	370.864	370.701	370.596	370.842	365.45	365.397	365.531	359.763	359.754	359.774		12.8	359.289	357.712	360.855	353.41	353.353	353.465
	12.9	389.541	387.962	391.115	375.719	375.627	375.838	371.769	371.72	371.836	368.62	368.609	368.629		12.9	380.154	379.08	381.229	373.245	373.147	373.375	368.633	368.582	368.706	364.194	364.184	364.204		12.9	370.319	369.775	370.867	370.771	370.666	370.912	365.497	365.443	365.577	359.768	359.759	359.779		12.9	359.289	357.713	360.856	353.407	353.351	353.462
	13	389.541	387.962	391.115	375.771	375.68	375.89	371.802	371.754	371.87	368.614	368.603	368.623		13	380.154	379.08	381.229	373.306	373.208	373.436	368.673	368.622	368.746	364.193	364.184	364.204		13	370.322	369.778	370.87	370.841	370.735	370.982	365.543	365.489	365.623	359.773	359.764	359.785		13	359.289	357.713	360.856	353.404	353.348	353.46
	13.1	389.541	387.962	391.115	375.824	375.732	375.942	371.836	371.788	371.903	368.608	368.597	368.617		13.1	380.153	379.079	381.228	373.367	373.269	373.496	368.713	368.662	368.786	364.193	364.183	364.204		13.1	370.327	369.783	370.875	370.91	370.805	371.051	365.589	365.535	365.669	359.778	359.77	359.79		13.1	359.29	357.714	360.857	353.402	353.345	353.458
	13.2	389.541	387.962	391.115	375.876	375.784	375.994	371.87	371.822	371.937	368.603	368.591	368.612		13.2	380.153	379.079	381.228	373.427	373.329	373.557	368.752	368.702	368.826	364.193	364.183	364.204		13.2	370.331	369.787	370.88	370.979	370.874	371.119	365.635	365.582	365.715	359.784	359.775	359.796		13.2	359.29	357.714	360.857	353.399	353.342	353.455
	13.3	389.541	387.962	391.115	375.928	375.836	376.046	371.903	371.855	371.971	368.597	368.586	368.606		13.3	380.152	379.078	381.227	373.488	373.389	373.617	368.792	368.742	368.866	364.193	364.183	364.204		13.3	370.336	369.792	370.884	371.048	370.942	371.188	365.681	365.628	365.761	359.79	359.781	359.802		13.3	359.291	357.714	360.857	353.397	353.339	353.453
	13.4	389.541	387.963	391.116	375.979	375.888	376.097	371.937	371.889	372.004	368.592	368.581	368.601		13.4	380.152	379.078	381.227	373.547	373.449	373.677	368.832	368.782	368.906	364.194	364.184	364.204		13.4	370.34	369.796	370.888	371.116	371.011	371.256	365.728	365.674	365.807	359.795	359.787	359.807		13.4	359.291	357.715	360.858	353.394	353.336	353.451
	13.5	389.541	387.963	391.116	376.03	375.939	376.148	371.971	371.923	372.038	368.587	368.576	368.597		13.5	380.151	379.077	381.227	373.607	373.509	373.736	368.872	368.821	368.946	364.194	364.184	364.205		13.5	370.344	369.8	370.892	371.184	371.079	371.324	365.774	365.72	365.853	359.801	359.793	359.814		13.5	359.291	357.715	360.858	353.391	353.333	353.448
	13.6	389.542	387.963	391.116	376.081	375.99	376.199	372.005	371.957	372.071	368.583	368.571	368.592		13.6	380.151	379.077	381.226	373.666	373.568	373.795	368.912	368.861	368.985	364.195	364.185	364.206		13.6	370.348	369.804	370.896	371.251	371.146	371.391	365.82	365.766	365.899	359.808	359.799	359.82		13.6	359.292	357.716	360.858	353.389	353.33	353.446
	13.7	389.542	387.963	391.116	376.131	376.04	376.249	372.038	371.99	372.105	368.578	368.567	368.588		13.7	380.151	379.077	381.226	373.725	373.626	373.853	368.952	368.901	369.025	364.196	364.186	364.207		13.7	370.352	369.807	370.9	371.318	371.213	371.457	365.866	365.813	365.945	359.814	359.805	359.826		13.7	359.292	357.716	360.859	353.386	353.327	353.443
	13.8	389.542	387.963	391.116	376.181	376.09	376.299	372.072	372.024	372.139	368.574	368.563	368.584		13.8	380.15	379.076	381.226	373.783	373.685	373.911	368.992	368.941	369.065	364.197	364.187	364.208		13.8	370.356	369.811	370.904	371.384	371.279	371.523	365.912	365.859	365.992	359.821	359.812	359.833		13.8	359.292	357.716	360.859	353.383	353.324	353.441
	13.9	389.542	387.963	391.116	376.231	376.14	376.348	372.106	372.058	372.172	368.57	368.559	368.58		13.9	380.15	379.076	381.225	373.841	373.743	373.969	369.032	368.981	369.105	364.199	364.189	364.21		13.9	370.359	369.814	370.907	371.45	371.345	371.589	365.958	365.905	366.038	359.827	359.818	359.84		13.9	359.293	357.717	360.859	353.38	353.321	353.438
	14	389.542	387.963	391.116	376.281	376.19	376.397	372.14	372.092	372.206	368.567	368.555	368.577		14	380.15	379.076	381.225	373.898	373.8	374.026	369.072	369.021	369.145	364.2	364.19	364.212		14	370.362	369.818	370.91	371.516	371.411	371.654	366.005	365.951	366.084	359.834	359.825	359.847		14	359.293	357.717	360.86	353.377	353.318	353.435
	14.1	389.542	387.964	391.116	376.33	376.239	376.446	372.173	372.125	372.24	368.563	368.551	368.573		14.1	380.149	379.075	381.225	373.955	373.857	374.083	369.112	369.061	369.185	364.202	364.192	364.213		14.1	370.365	369.821	370.914	371.581	371.476	371.719	366.051	365.997	366.13	359.841	359.832	359.853		14.1	359.293	357.717	360.86	353.375	353.315	353.433
	14.2	389.542	387.964	391.116	376.379	376.288	376.495	372.207	372.159	372.273	368.558	368.547	368.568		14.2	380.149	379.075	381.224	374.012	373.914	374.139	369.152	369.101	369.225	364.203	364.193	364.214		14.2	370.368	369.823	370.917	371.646	371.541	371.784	366.097	366.043	366.176	359.847	359.838	359.86		14.2	359.294	357.718	360.86	353.372	353.312	353.43
	14.3	389.542	387.964	391.116	376.427	376.336	376.544	372.241	372.193	372.307	368.555	368.543	368.565		14.3	380.149	379.075	381.224	374.069	373.971	374.196	369.192	369.141	369.264	364.204	364.194	364.216		14.3	370.371	369.826	370.919	371.71	371.605	371.848	366.143	366.09	366.222	359.854	359.845	359.866		14.3	359.294	357.718	360.861	353.369	353.309	353.428
	14.4	389.543	387.964	391.117	376.476	376.385	376.592	372.274	372.227	372.341	368.551	368.539	368.561		14.4	380.148	379.074	381.224	374.125	374.027	374.252	369.232	369.181	369.304	364.205	364.195	364.217		14.4	370.374	369.829	370.922	371.774	371.669	371.912	366.189	366.136	366.268	359.86	359.851	359.873		14.4	359.294	357.718	360.861	353.366	353.306	353.425
	14.5	389.543	387.964	391.117	376.524	376.433	376.64	372.308	372.26	372.374	368.547	368.536	368.557		14.5	380.148	379.074	381.224	374.181	374.083	374.307	369.272	369.221	369.344	364.207	364.197	364.219		14.5	370.376	369.831	370.925	371.838	371.733	371.975	366.235	366.182	366.314	359.867	359.858	359.88		14.5	359.295	357.718	360.861	353.363	353.303	353.422
	14.6	389.543	387.964	391.117	376.572	376.481	376.687	372.342	372.294	372.408	368.543	368.532	368.554		14.6	380.148	379.074	381.223	374.236	374.138	374.363	369.312	369.261	369.384	364.209	364.198	364.22		14.6	370.379	369.834	370.927	371.901	371.796	372.038	366.282	366.228	366.36	359.874	359.865	359.887		14.6	359.295	357.719	360.862	353.36	353.3	353.42
	14.7	389.543	387.964	391.117	376.619	376.528	376.735	372.376	372.328	372.442	368.54	368.529	368.55		14.7	380.148	379.074	381.223	374.292	374.194	374.418	369.352	369.301	369.424	364.21	364.2	364.222		14.7	370.381	369.836	370.929	371.964	371.859	372.101	366.328	366.274	366.406	359.881	359.872	359.894		14.7	359.295	357.719	360.862	353.358	353.297	353.417
	14.8	389.543	387.964	391.117	376.666	376.575	376.782	372.409	372.362	372.475	368.537	368.525	368.547		14.8	380.148	379.074	381.223	374.346	374.249	374.473	369.392	369.341	369.464	364.212	364.202	364.224		14.8	370.383	369.838	370.931	372.027	371.922	372.163	366.374	366.321	366.452	359.888	359.879	359.901		14.8	359.296	357.719	360.862	353.355	353.294	353.414
	14.9	389.543	387.965	391.117	376.713	376.623	376.829	372.443	372.395	372.509	368.534	368.522	368.544		14.9	380.147	379.073	381.223	374.401	374.303	374.527	369.432	369.381	369.504	364.214	364.204	364.226		14.9	370.385	369.839	370.933	372.089	371.984	372.225	366.42	366.367	366.499	359.895	359.886	359.908		14.9	359.296	357.72	360.862	353.352	353.29	353.412
	15	389.543	387.965	391.117	376.76	376.669	376.875	372.477	372.429	372.543	368.531	368.519	368.541		15	380.147	379.073	381.223	374.455	374.358	374.581	369.471	369.421	369.544	364.216	364.206	364.228		15	370.387	369.841	370.935	372.15	372.046	372.287	366.466	366.413	366.545	359.902	359.893	359.916		15	359.296	357.72	360.863	353.349	353.287	353.409
	15.1	389.543	387.965	391.117	376.807	376.716	376.922	372.51	372.463	372.576	368.528	368.516	368.539		15.1	380.147	379.073	381.222	374.509	374.411	374.635	369.511	369.461	369.583	364.219	364.208	364.231		15.1	370.388	369.843	370.936	372.212	372.107	372.348	366.512	366.459	366.591	359.909	359.9	359.923		15.1	359.296	357.72	360.863	353.346	353.284	353.406
	15.2	389.543	387.965	391.117	376.853	376.762	376.968	372.544	372.497	372.61	368.525	368.514	368.536		15.2	380.147	379.073	381.222	374.563	374.465	374.688	369.551	369.501	369.623	364.221	364.211	364.233		15.2	370.389	369.844	370.938	372.273	372.168	372.409	366.559	366.505	366.637	359.917	359.908	359.93		15.2	359.297	357.72	360.863	353.343	353.281	353.404
	15.3	389.544	387.965	391.117	376.899	376.808	377.013	372.578	372.53	372.643	368.523	368.511	368.534		15.3	380.147	379.073	381.222	374.616	374.518	374.741	369.591	369.541	369.663	364.224	364.213	364.236		15.3	370.391	369.845	370.939	372.334	372.229	372.469	366.605	366.551	366.683	359.924	359.915	359.938		15.3	359.297	357.721	360.863	353.34	353.278	353.401
	15.4	389.544	387.965	391.118	376.944	376.854	377.059	372.612	372.564	372.677	368.52	368.509	368.531		15.4	380.147	379.073	381.222	374.669	374.571	374.794	369.631	369.581	369.703	364.226	364.216	364.238		15.4	370.392	369.846	370.94	372.394	372.289	372.529	366.651	366.598	366.729	359.932	359.923	359.946		15.4	359.297	357.721	360.864	353.337	353.275	353.398
	15.5	389.544	387.965	391.118	376.99	376.899	377.104	372.645	372.598	372.711	368.518	368.507	368.529		15.5	380.146	379.072	381.222	374.722	374.624	374.847	369.671	369.621	369.743	364.229	364.219	364.241		15.5	370.393	369.847	370.941	372.454	372.349	372.589	366.697	366.644	366.775	359.94	359.931	359.953		15.5	359.297	357.721	360.864	353.334	353.272	353.395
	15.6	389.544	387.965	391.118	377.035	376.944	377.149	372.679	372.632	372.744	368.516	368.505	368.527		15.6	380.146	379.072	381.222	374.774	374.676	374.899	369.711	369.661	369.783	364.232	364.221	364.244		15.6	370.393	369.848	370.942	372.513	372.409	372.648	366.743	366.69	366.821	359.948	359.938	359.961		15.6	359.298	357.721	360.864	353.331	353.268	353.393
	15.7	389.544	387.966	391.118	377.08	376.989	377.194	372.713	372.665	372.778	368.514	368.503	368.525		15.7	380.146	379.072	381.222	374.826	374.728	374.95	369.751	369.701	369.823	364.235	364.224	364.247		15.7	370.394	369.848	370.942	372.572	372.468	372.707	366.79	366.736	366.867	359.955	359.946	359.969		15.7	359.298	357.722	360.864	353.328	353.265	353.39
	15.8	389.544	387.966	391.118	377.124	377.033	377.238	372.746	372.699	372.812	368.512	368.501	368.524		15.8	380.146	379.072	381.222	374.878	374.78	375.002	369.791	369.741	369.863	364.238	364.228	364.25		15.8	370.394	369.849	370.943	372.631	372.527	372.766	366.836	366.782	366.913	359.963	359.954	359.977		15.8	359.298	357.722	360.865	353.325	353.262	353.387
	15.9	389.544	387.966	391.118	377.168	377.078	377.282	372.78	372.733	372.845	368.511	368.499	368.522		15.9	380.146	379.072	381.222	374.929	374.831	375.053	369.831	369.781	369.902	364.241	364.231	364.254		15.9	370.395	369.849	370.943	372.69	372.585	372.824	366.882	366.829	366.959	359.972	359.962	359.986		15.9	359.298	357.722	360.865	353.322	353.259	353.384
	16	389.544	387.966	391.118	377.212	377.122	377.326	372.814	372.767	372.879	368.509	368.498	368.521		16	380.146	379.072	381.222	374.98	374.882	375.104	369.871	369.821	369.942	364.244	364.234	364.257		16	370.395	369.849	370.943	372.748	372.643	372.882	366.928	366.875	367.006	359.98	359.97	359.994		16	359.299	357.722	360.865	353.319	353.256	353.381
	16.1	389.544	387.966	391.118	377.256	377.166	377.37	372.848	372.8	372.913	368.508	368.496	368.519		16.1	380.146	379.072	381.222	375.031	374.933	375.154	369.911	369.861	369.982	364.248	364.238	364.261		16.1	370.395	369.849	370.943	372.805	372.701	372.939	366.974	366.921	367.052	359.988	359.979	360.002		16.1	359.299	357.722	360.865	353.316	353.252	353.379
	16.2	389.544	387.966	391.118	377.3	377.209	377.413	372.881	372.834	372.946	368.507	368.495	368.518		16.2	380.146	379.072	381.222	375.081	374.984	375.205	369.951	369.901	370.022	364.252	364.241	364.264		16.2	370.395	369.849	370.943	372.863	372.758	372.996	367.02	366.967	367.098	359.996	359.987	360.011		16.2	359.299	357.723	360.865	353.313	353.249	353.376
	16.3	389.545	387.966	391.118	377.343	377.252	377.456	372.912	372.865	372.977	368.506	368.494	368.517		16.3	380.146	379.072	381.222	375.131	375.034	375.255	369.987	369.937	370.058	364.255	364.245	364.268		16.3	370.395	369.849	370.943	372.919	372.815	373.053	367.062	367.009	367.139	360.005	359.996	360.019		16.3	359.299	357.723	360.866	353.31	353.246	353.373
	16.4	389.545	387.966	391.118	377.386	377.295	377.499	372.943	372.896	373.008	368.505	368.493	368.516		16.4	380.146	379.072	381.221	375.181	375.083	375.304	370.023	369.973	370.094	364.259	364.249	364.272		16.4	370.395	369.849	370.944	372.976	372.872	373.109	367.103	367.05	367.18	360.013	360.004	360.028		16.4	359.299	357.723	360.866	353.307	353.243	353.37
	16.5	389.545	387.966	391.119	377.428	377.338	377.541	372.974	372.926	373.038	368.504	368.492	368.516		16.5	380.146	379.072	381.221	375.23	375.133	375.353	370.059	370.009	370.13	364.263	364.253	364.276		16.5	370.396	369.85	370.944	373.032	372.928	373.165	367.145	367.091	367.222	360.022	360.013	360.037		16.5	359.3	357.723	360.866	353.304	353.239	353.367
	16.6	389.545	387.967	391.119	377.471	377.38	377.584	373.004	372.957	373.069	368.503	368.492	368.515		16.6	380.146	379.072	381.221	375.279	375.182	375.402	370.095	370.045	370.166	364.267	364.257	364.28		16.6	370.397	369.85	370.945	373.088	372.983	373.221	367.186	367.133	367.263	360.031	360.022	360.045		16.6	359.3	357.723	360.866	353.301	353.236	353.364
	16.7	389.545	387.967	391.119	377.513	377.422	377.625	373.035	372.988	373.1	368.503	368.491	368.515		16.7	380.146	379.072	381.221	375.328	375.231	375.451	370.131	370.081	370.202	364.271	364.261	364.285		16.7	370.397	369.851	370.945	373.143	373.039	373.276	367.228	367.174	367.305	360.04	360.03	360.054		16.7	359.3	357.724	360.866	353.298	353.233	353.361
	16.8	389.545	387.967	391.119	377.555	377.464	377.667	373.066	373.019	373.131	368.503	368.491	368.515		16.8	380.145	379.071	381.221	375.376	375.279	375.499	370.168	370.117	370.238	364.276	364.265	364.289		16.8	370.398	369.851	370.946	373.198	373.094	373.331	367.269	367.216	367.346	360.049	360.039	360.063		16.8	359.3	357.724	360.867	353.295	353.23	353.358
	16.9	389.545	387.967	391.119	377.596	377.506	377.709	373.097	373.05	373.161	368.502	368.491	368.514		16.9	380.145	379.071	381.221	375.425	375.327	375.547	370.204	370.153	370.274	364.28	364.27	364.293		16.9	370.398	369.851	370.946	373.253	373.149	373.385	367.31	367.257	367.387	360.058	360.048	360.072		16.9	359.3	357.724	360.867	353.292	353.226	353.355
	17	389.545	387.967	391.119	377.638	377.547	377.75	373.128	373.08	373.192	368.502	368.491	368.514		17	380.145	379.071	381.221	375.472	375.375	375.595	370.24	370.189	370.31	364.285	364.274	364.298		17	370.398	369.852	370.946	373.307	373.203	373.439	367.352	367.299	367.429	360.067	360.058	360.082		17	359.3	357.724	360.867	353.289	353.223	353.353
	17.1	389.545	387.967	391.119	377.679	377.588	377.791	373.158	373.111	373.223	368.502	368.491	368.515		17.1	380.145	379.071	381.221	375.52	375.422	375.642	370.276	370.226	370.346	364.289	364.279	364.303		17.1	370.398	369.852	370.947	373.361	373.257	373.493	367.393	367.34	367.47	360.076	360.067	360.091		17.1	359.301	357.724	360.867	353.285	353.22	353.35
	17.2	389.545	387.967	391.119	377.72	377.629	377.832	373.189	373.142	373.254	368.503	368.491	368.515		17.2	380.145	379.071	381.221	375.567	375.47	375.689	370.312	370.262	370.382	364.294	364.284	364.308		17.2	370.398	369.852	370.947	373.415	373.311	373.547	367.435	367.381	367.511	360.086	360.076	360.1		17.2	359.301	357.725	360.867	353.282	353.216	353.347
	17.3	389.545	387.967	391.119	377.761	377.671	377.873	373.22	373.173	373.284	368.503	368.492	368.516		17.3	380.145	379.071	381.221	375.616	375.518	375.737	370.348	370.298	370.418	364.299	364.289	364.313		17.3	370.398	369.852	370.947	373.47	373.366	373.602	367.476	367.423	367.553	360.095	360.086	360.11		17.3	359.301	357.725	360.868	353.279	353.213	353.344
	17.4	389.546	387.967	391.119	377.803	377.712	377.914	373.251	373.204	373.315	368.504	368.492	368.516		17.4	380.145	379.071	381.22	375.664	375.566	375.785	370.384	370.334	370.454	364.304	364.294	364.318		17.4	370.398	369.852	370.947	373.525	373.42	373.656	367.518	367.464	367.594	360.105	360.095	360.12		17.4	359.301	357.725	360.868	353.276	353.21	353.341
	17.5	389.546	387.967	391.119	377.844	377.753	377.955	373.281	373.234	373.346	368.505	368.493	368.517		17.5	380.145	379.071	381.22	375.711	375.614	375.833	370.42	370.37	370.491	364.309	364.299	364.323		17.5	370.398	369.851	370.946	373.579	373.475	373.71	367.559	367.506	367.635	360.114	360.105	360.129		17.5	359.301	357.725	360.868	353.273	353.206	353.338
	17.6	389.546	387.967	391.119	377.884	377.794	377.996	373.312	373.265	373.376	368.505	368.494	368.518		17.6	380.145	379.071	381.22	375.759	375.661	375.88	370.456	370.406	370.527	364.315	364.304	364.328		17.6	370.398	369.851	370.946	373.633	373.529	373.764	367.6	367.547	367.677	360.124	360.115	360.139		17.6	359.301	357.725	360.868	353.269	353.203	353.335
	17.7	389.546	387.968	391.119	377.925	377.835	378.036	373.343	373.296	373.407	368.506	368.495	368.519		17.7	380.145	379.071	381.22	375.806	375.709	375.927	370.492	370.442	370.563	364.32	364.31	364.334		17.7	370.397	369.851	370.946	373.687	373.583	373.818	367.642	367.589	367.718	360.134	360.124	360.149		17.7	359.302	357.725	360.868	353.266	353.199	353.332
	17.8	389.546	387.968	391.119	377.965	377.875	378.076	373.374	373.327	373.438	368.507	368.496	368.52		17.8	380.145	379.071	381.22	375.853	375.756	375.974	370.529	370.478	370.599	364.325	364.315	364.339		17.8	370.397	369.85	370.945	373.74	373.636	373.871	367.683	367.63	367.759	360.143	360.134	360.158		17.8	359.302	357.725	360.868	353.263	353.196	353.328
	17.9	389.546	387.968	391.12	378.006	377.915	378.116	373.405	373.358	373.469	368.507	368.496	368.52		17.9	380.145	379.071	381.22	375.9	375.802	376.02	370.565	370.515	370.635	364.33	364.32	364.344		17.9	370.396	369.85	370.945	373.793	373.689	373.924	367.725	367.671	367.801	360.153	360.143	360.168		17.9	359.302	357.726	360.868	353.26	353.193	353.325
	18	389.546	387.968	391.12	378.046	377.955	378.156	373.435	373.388	373.499	368.508	368.497	368.521		18	380.145	379.071	381.22	375.946	375.849	376.066	370.601	370.551	370.671	364.335	364.325	364.349		18	370.396	369.849	370.944	373.846	373.742	373.977	367.766	367.713	367.842	360.162	360.153	360.177		18	359.302	357.726	360.869	353.257	353.189	353.322
	18.1	389.546	387.968	391.12	378.085	377.995	378.196	373.466	373.419	373.53	368.509	368.497	368.522		18.1	380.145	379.071	381.22	375.992	375.895	376.112	370.637	370.587	370.707	364.34	364.33	364.354		18.1	370.395	369.848	370.943	373.899	373.795	374.029	367.807	367.754	367.883	360.172	360.162	360.187		18.1	359.302	357.726	360.869	353.253	353.186	353.319
	18.2	389.546	387.968	391.12	378.125	378.034	378.235	373.497	373.45	373.561	368.51	368.498	368.522		18.2	380.145	379.071	381.22	376.038	375.941	376.158	370.673	370.623	370.743	364.346	364.335	364.36		18.2	370.394	369.847	370.943	373.951	373.847	374.081	367.849	367.796	367.925	360.181	360.172	360.197		18.2	359.302	357.726	360.869	353.25	353.182	353.316
	18.3	389.546	387.968	391.12	378.164	378.074	378.274	373.528	373.481	373.591	368.511	368.499	368.523		18.3	380.145	379.071	381.22	376.084	375.987	376.204	370.709	370.659	370.779	364.351	364.34	364.365		18.3	370.393	369.846	370.942	374.003	373.899	374.133	367.89	367.837	367.966	360.191	360.181	360.206		18.3	359.302	357.726	360.869	353.247	353.179	353.313
	18.4	389.546	387.968	391.12	378.203	378.113	378.313	373.559	373.512	373.622	368.512	368.5	368.524		18.4	380.145	379.071	381.22	376.129	376.032	376.249	370.745	370.695	370.815	364.356	364.346	364.37		18.4	370.392	369.845	370.941	374.055	373.951	374.185	367.932	367.879	368.007	360.201	360.191	360.216		18.4	359.302	357.726	360.869	353.243	353.175	353.31
	18.5	389.546	387.968	391.12	378.242	378.152	378.352	373.589	373.542	373.653	368.513	368.501	368.526		18.5	380.145	379.071	381.22	376.174	376.077	376.294	370.781	370.731	370.851	364.362	364.351	364.376		18.5	370.391	369.844	370.94	374.107	374.003	374.236	367.973	367.92	368.049	360.211	360.201	360.226		18.5	359.303	357.726	360.869	353.24	353.172	353.307
	18.6	389.546	387.968	391.12	378.281	378.19	378.39	373.62	373.573	373.684	368.514	368.503	368.527		18.6	380.145	379.07	381.22	376.219	376.122	376.339	370.817	370.767	370.887	364.367	364.357	364.381		18.6	370.39	369.843	370.939	374.158	374.054	374.287	368.015	367.961	368.09	360.221	360.211	360.236		18.6	359.303	357.726	360.869	353.237	353.168	353.304
	18.7	389.546	387.968	391.12	378.319	378.229	378.429	373.651	373.604	373.714	368.515	368.504	368.528		18.7	380.145	379.07	381.22	376.264	376.167	376.383	370.853	370.803	370.923	364.373	364.362	364.387		18.7	370.389	369.842	370.937	374.209	374.105	374.338	368.056	368.003	368.132	360.23	360.221	360.246		18.7	359.303	357.726	360.869	353.233	353.165	353.3
	18.8	389.546	387.968	391.12	378.357	378.267	378.467	373.682	373.635	373.745	368.517	368.505	368.53		18.8	380.145	379.071	381.22	376.308	376.211	376.428	370.89	370.84	370.959	364.379	364.368	364.393		18.8	370.387	369.841	370.936	374.259	374.156	374.388	368.097	368.044	368.173	360.24	360.231	360.256		18.8	359.303	357.727	360.869	353.23	353.161	353.297
	18.9	389.547	387.968	391.12	378.395	378.305	378.505	373.712	373.666	373.776	368.518	368.507	368.532		18.9	380.145	379.071	381.22	376.352	376.255	376.472	370.926	370.876	370.995	364.385	364.374	364.399		18.9	370.386	369.839	370.935	374.31	374.206	374.439	368.139	368.086	368.214	360.251	360.241	360.266		18.9	359.303	357.727	360.87	353.227	353.158	353.294
	19	389.547	387.968	391.12	378.433	378.343	378.542	373.743	373.696	373.807	368.52	368.509	368.533		19	380.145	379.071	381.22	376.396	376.299	376.515	370.962	370.912	371.031	364.39	364.38	364.405		19	370.385	369.838	370.933	374.36	374.256	374.488	368.18	368.127	368.256	360.261	360.251	360.276		19	359.303	357.727	360.87	353.223	353.154	353.291
	19.1	389.547	387.969	391.12	378.47	378.38	378.58	373.774	373.727	373.837	368.522	368.511	368.535		19.1	380.145	379.071	381.22	376.44	376.343	376.559	370.998	370.948	371.067	364.396	364.386	364.411		19.1	370.383	369.836	370.932	374.41	374.306	374.538	368.222	368.169	368.297	360.271	360.261	360.286		19.1	359.303	357.727	360.87	353.22	353.151	353.288
	19.2	389.547	387.969	391.12	378.508	378.418	378.617	373.805	373.758	373.868	368.524	368.512	368.537		19.2	380.145	379.071	381.22	376.483	376.386	376.602	371.034	370.984	371.103	364.403	364.392	364.417		19.2	370.381	369.834	370.93	374.459	374.355	374.587	368.263	368.21	368.338	360.281	360.271	360.297		19.2	359.303	357.727	360.87	353.217	353.147	353.284
	19.3	389.547	387.969	391.12	378.545	378.455	378.654	373.836	373.789	373.899	368.526	368.514	368.539		19.3	380.145	379.071	381.22	376.527	376.43	376.645	371.07	371.02	371.139	364.409	364.398	364.423		19.3	370.379	369.833	370.928	374.508	374.405	374.636	368.305	368.251	368.38	360.292	360.282	360.307		19.3	359.303	357.727	360.87	353.213	353.143	353.281
	19.4	389.547	387.969	391.12	378.582	378.491	378.691	373.866	373.82	373.929	368.528	368.517	368.541		19.4	380.145	379.071	381.22	376.57	376.473	376.688	371.106	371.056	371.175	364.415	364.404	364.429		19.4	370.378	369.831	370.927	374.557	374.454	374.685	368.346	368.293	368.421	360.302	360.292	360.318		19.4	359.303	357.727	360.87	353.21	353.14	353.278
	19.5	389.547	387.969	391.12	378.618	378.528	378.727	373.897	373.85	373.96	368.53	368.519	368.543		19.5	380.145	379.071	381.22	376.612	376.515	376.73	371.142	371.092	371.211	364.421	364.411	364.436		19.5	370.376	369.829	370.925	374.606	374.502	374.734	368.387	368.334	368.462	360.312	360.303	360.328		19.5	359.303	357.727	360.87	353.206	353.136	353.275
	19.6	389.547	387.969	391.12	378.655	378.565	378.763	373.928	373.881	373.991	368.533	368.521	368.546		19.6	380.145	379.071	381.22	376.655	376.558	376.773	371.178	371.128	371.247	364.428	364.417	364.442		19.6	370.374	369.827	370.923	374.654	374.551	374.782	368.429	368.376	368.504	360.323	360.313	360.339		19.6	359.303	357.727	360.87	353.203	353.133	353.271
	19.7	389.547	387.969	391.12	378.691	378.601	378.799	373.959	373.912	374.022	368.535	368.524	368.548		19.7	380.145	379.071	381.22	376.697	376.6	376.815	371.214	371.165	371.283	364.434	364.424	364.449		19.7	370.374	369.827	370.922	374.702	374.599	374.83	368.47	368.417	368.545	360.334	360.324	360.349		19.7	359.304	357.727	360.87	353.199	353.129	353.268
	19.8	389.547	387.969	391.121	378.727	378.637	378.835	373.989	373.943	374.052	368.537	368.526	368.551		19.8	380.145	379.071	381.22	376.739	376.642	376.856	371.251	371.201	371.319	364.441	364.43	364.455		19.8	370.373	369.826	370.922	374.75	374.647	374.877	368.512	368.459	368.586	360.344	360.334	360.36		19.8	359.304	357.727	360.87	353.196	353.125	353.265
	19.9	389.547	387.969	391.121	378.763	378.673	378.871	374.019	373.973	374.082	368.54	368.529	368.554		19.9	380.145	379.071	381.22	376.78	376.683	376.898	371.286	371.236	371.354	364.448	364.437	364.462		19.9	370.372	369.825	370.921	374.798	374.694	374.925	368.552	368.499	368.626	360.355	360.345	360.371		19.9	359.304	357.727	360.87	353.192	353.122	353.261
	20	389.547	387.969	391.121	378.798	378.708	378.906	374.047	374.001	374.11	368.543	368.531	368.556		20	380.145	379.071	381.22	376.822	376.725	376.939	371.318	371.268	371.387	364.454	364.444	364.469		20	370.371	369.824	370.92	374.845	374.741	374.972	368.589	368.536	368.664	360.366	360.356	360.382		20	359.304	357.727	360.87	353.189	353.118	353.258
	20.1	389.547	387.969	391.121	378.834	378.744	378.942	374.075	374.029	374.138	368.546	368.534	368.559		20.1	380.145	379.071	381.22	376.863	376.766	376.98	371.351	371.301	371.419	364.461	364.45	364.476		20.1	370.371	369.824	370.92	374.892	374.788	375.019	368.626	368.573	368.701	360.377	360.367	360.392		20.1	359.304	357.728	360.87	353.185	353.114	353.255
	20.2	389.547	387.969	391.121	378.869	378.779	378.977	374.103	374.057	374.166	368.549	368.537	368.562		20.2	380.145	379.071	381.22	376.904	376.807	377.021	371.383	371.333	371.452	364.468	364.457	364.483		20.2	370.37	369.823	370.919	374.939	374.835	375.065	368.663	368.61	368.738	360.387	360.378	360.403		20.2	359.304	357.728	360.871	353.182	353.111	353.251
	20.3	389.547	387.969	391.121	378.904	378.814	379.011	374.131	374.084	374.194	368.552	368.54	368.565		20.3	380.145	379.071	381.22	376.944	376.848	377.061	371.416	371.366	371.484	364.475	364.464	364.49		20.3	370.369	369.822	370.918	374.985	374.882	375.111	368.701	368.648	368.775	360.398	360.389	360.414		20.3	359.304	357.728	360.871	353.178	353.107	353.248
	20.4	389.547	387.969	391.121	378.938	378.848	379.046	374.159	374.112	374.221	368.555	368.544	368.569		20.4	380.145	379.071	381.22	376.985	376.888	377.102	371.448	371.399	371.517	364.482	364.472	364.497		20.4	370.369	369.822	370.918	375.031	374.928	375.157	368.738	368.685	368.812	360.409	360.4	360.425		20.4	359.304	357.728	360.871	353.175	353.103	353.245
	20.5	389.547	387.969	391.121	378.973	378.883	379.08	374.187	374.14	374.249	368.558	368.547	368.572		20.5	380.145	379.071	381.22	377.025	376.928	377.142	371.481	371.431	371.549	364.489	364.479	364.504		20.5	370.368	369.821	370.917	375.077	374.974	375.203	368.775	368.722	368.849	360.421	360.411	360.437		20.5	359.304	357.728	360.871	353.171	353.1	353.241
	20.6	389.547	387.969	391.121	379.007	378.917	379.114	374.215	374.168	374.277	368.562	368.55	368.575		20.6	380.145	379.071	381.22	377.065	376.968	377.181	371.514	371.464	371.582	364.497	364.486	364.512		20.6	370.367	369.82	370.916	375.123	375.019	375.248	368.812	368.759	368.886	360.432	360.422	360.448		20.6	359.304	357.728	360.871	353.168	353.096	353.238
	20.7	389.548	387.969	391.121	379.041	378.951	379.148	374.243	374.196	374.305	368.565	368.554	368.579		20.7	380.145	379.071	381.22	377.104	377.008	377.221	371.546	371.496	371.614	364.504	364.493	364.519		20.7	370.366	369.819	370.916	375.168	375.064	375.294	368.849	368.796	368.924	360.443	360.433	360.459		20.7	359.304	357.728	360.871	353.164	353.092	353.234
	20.8	389.548	387.969	391.121	379.075	378.985	379.182	374.271	374.224	374.333	368.569	368.557	368.582		20.8	380.145	379.071	381.22	377.144	377.047	377.26	371.579	371.529	371.647	364.512	364.501	364.526		20.8	370.366	369.819	370.915	375.213	375.109	375.338	368.887	368.834	368.961	360.454	360.444	360.47		20.8	359.305	357.728	360.871	353.161	353.088	353.231
	20.9	389.548	387.97	391.121	379.108	379.018	379.215	374.299	374.252	374.361	368.572	368.561	368.586		20.9	380.145	379.071	381.22	377.183	377.086	377.299	371.611	371.561	371.679	364.519	364.508	364.534		20.9	370.365	369.818	370.914	375.257	375.154	375.383	368.924	368.871	368.998	360.466	360.456	360.482		20.9	359.305	357.728	360.871	353.157	353.085	353.227
	21	389.548	387.97	391.121	379.142	379.052	379.249	374.326	374.28	374.389	368.576	368.565	368.59		21	380.145	379.071	381.22	377.222	377.125	377.338	371.644	371.594	371.712	364.527	364.516	364.542		21	370.364	369.817	370.913	375.302	375.199	375.427	368.961	368.908	369.035	360.477	360.467	360.493		21	359.305	357.728	360.871	353.153	353.081	353.224
	21.1	389.548	387.97	391.121	379.175	379.085	379.282	374.354	374.308	374.416	368.58	368.569	368.594		21.1	380.145	379.071	381.22	377.26	377.164	377.376	371.676	371.627	371.744	364.534	364.524	364.549		21.1	370.363	369.816	370.913	375.346	375.243	375.471	368.998	368.945	369.072	360.489	360.479	360.505		21.1	359.305	357.728	360.871	353.15	353.077	353.221
	21.2	389.548	387.97	391.121	379.208	379.118	379.315	374.382	374.336	374.444	368.584	368.573	368.598		21.2	380.145	379.071	381.22	377.299	377.202	377.415	371.709	371.659	371.777	364.542	364.532	364.557		21.2	370.363	369.816	370.912	375.39	375.287	375.515	369.035	368.982	369.109	360.5	360.49	360.516		21.2	359.305	357.729	360.871	353.146	353.073	353.217
	21.3	389.548	387.97	391.121	379.241	379.151	379.347	374.41	374.364	374.472	368.588	368.577	368.602		21.3	380.145	379.071	381.22	377.337	377.24	377.453	371.741	371.692	371.809	364.55	364.54	364.565		21.3	370.362	369.815	370.911	375.433	375.33	375.558	369.073	369.02	369.146	360.512	360.502	360.528		21.3	359.305	357.729	360.872	353.142	353.069	353.214
	21.4	389.548	387.97	391.121	379.273	379.183	379.38	374.438	374.392	374.5	368.593	368.581	368.607		21.4	380.145	379.071	381.22	377.375	377.278	377.49	371.774	371.724	371.842	364.558	364.547	364.573		21.4	370.361	369.814	370.91	375.477	375.373	375.601	369.11	369.057	369.183	360.524	360.514	360.54		21.4	359.305	357.729	360.872	353.139	353.066	353.21
	21.5	389.548	387.97	391.121	379.305	379.215	379.412	374.466	374.42	374.528	368.596	368.585	368.61		21.5	380.145	379.071	381.22	377.413	377.316	377.528	371.806	371.757	371.874	364.566	364.555	364.581		21.5	370.36	369.813	370.91	375.52	375.416	375.644	369.147	369.094	369.221	360.535	360.525	360.551		21.5	359.305	357.729	360.872	353.135	353.062	353.207
	21.6	389.548	387.97	391.121	379.337	379.247	379.444	374.494	374.448	374.556	368.6	368.589	368.614		21.6	380.145	379.071	381.22	377.45	377.353	377.565	371.839	371.789	371.907	364.573	364.562	364.588		21.6	370.36	369.812	370.909	375.562	375.459	375.687	369.184	369.131	369.258	360.546	360.536	360.562		21.6	359.305	357.729	360.872	353.131	353.058	353.203
	21.7	389.548	387.97	391.121	379.369	379.279	379.475	374.522	374.475	374.584	368.604	368.592	368.617		21.7	380.145	379.071	381.22	377.487	377.39	377.602	371.872	371.822	371.939	364.58	364.57	364.595		21.7	370.359	369.812	370.908	375.605	375.502	375.729	369.221	369.168	369.295	360.557	360.547	360.574		21.7	359.305	357.729	360.872	353.128	353.054	353.199
	21.8	389.548	387.97	391.121	379.401	379.311	379.507	374.55	374.503	374.611	368.607	368.596	368.621		21.8	380.145	379.071	381.22	377.524	377.427	377.639	371.904	371.854	371.972	364.588	364.577	364.603		21.8	370.358	369.811	370.907	375.647	375.544	375.771	369.259	369.206	369.332	360.568	360.558	360.585		21.8	359.305	357.729	360.872	353.124	353.05	353.196
	21.9	389.548	387.97	391.121	379.432	379.342	379.538	374.578	374.531	374.639	368.611	368.6	368.625		21.9	380.145	379.071	381.22	377.561	377.464	377.675	371.937	371.887	372.004	364.595	364.585	364.61		21.9	370.357	369.81	370.907	375.689	375.586	375.813	369.296	369.243	369.369	360.58	360.57	360.596		21.9	359.305	357.729	360.872	353.12	353.046	353.192
	22	389.548	387.97	391.122	379.463	379.373	379.569	374.606	374.559	374.667	368.615	368.603	368.629		22	380.145	379.071	381.22	377.597	377.5	377.712	371.969	371.92	372.037	364.603	364.592	364.618		22	370.357	369.809	370.906	375.73	375.627	375.854	369.333	369.28	369.406	360.591	360.581	360.607		22	359.305	357.729	360.872	353.117	353.043	353.189
	22.1	389.548	387.97	391.122	379.494	379.404	379.6	374.633	374.587	374.695	368.619	368.607	368.633		22.1	380.145	379.071	381.22	377.633	377.536	377.748	372.002	371.952	372.069	364.611	364.6	364.626		22.1	370.356	369.808	370.905	375.772	375.669	375.895	369.37	369.317	369.443	360.602	360.592	360.619		22.1	359.305	357.729	360.872	353.113	353.039	353.185
	22.2	389.548	387.97	391.122	379.525	379.435	379.631	374.661	374.615	374.723	368.623	368.611	368.637		22.2	380.145	379.071	381.22	377.669	377.572	377.783	372.034	371.985	372.102	364.618	364.607	364.633		22.2	370.355	369.808	370.904	375.813	375.71	375.936	369.407	369.354	369.48	360.614	360.604	360.63		22.2	359.306	357.729	360.872	353.109	353.035	353.181
	22.3	389.548	387.97	391.122	379.556	379.466	379.661	374.689	374.643	374.751	368.627	368.615	368.641		22.3	380.145	379.071	381.22	377.704	377.608	377.819	372.067	372.017	372.134	364.626	364.615	364.641		22.3	370.354	369.807	370.904	375.853	375.75	375.977	369.445	369.392	369.518	360.625	360.615	360.642		22.3	359.306	357.729	360.872	353.105	353.031	353.178
	22.4	389.548	387.97	391.122	379.586	379.496	379.691	374.717	374.671	374.779	368.631	368.619	368.645		22.4	380.145	379.071	381.22	377.74	377.643	377.854	372.099	372.05	372.167	364.634	364.623	364.649		22.4	370.353	369.806	370.903	375.894	375.791	376.017	369.482	369.429	369.555	360.637	360.626	360.653		22.4	359.306	357.729	360.872	353.102	353.027	353.174
	22.5	389.548	387.97	391.122	379.616	379.526	379.721	374.745	374.699	374.807	368.635	368.624	368.649		22.5	380.145	379.071	381.22	377.775	377.678	377.889	372.132	372.082	372.199	364.641	364.631	364.657		22.5	370.353	369.805	370.902	375.934	375.831	376.057	369.519	369.466	369.592	360.648	360.638	360.664		22.5	359.306	357.729	360.872	353.098	353.023	353.171
	22.6	389.548	387.97	391.122	379.646	379.556	379.751	374.773	374.727	374.834	368.639	368.628	368.653		22.6	380.145	379.071	381.22	377.81	377.713	377.924	372.165	372.115	372.232	364.649	364.639	364.665		22.6	370.352	369.804	370.901	375.974	375.871	376.097	369.556	369.503	369.629	360.659	360.649	360.676		22.6	359.306	357.729	360.872	353.094	353.019	353.167
	22.7	389.548	387.97	391.122	379.675	379.585	379.78	374.801	374.755	374.862	368.643	368.632	368.657		22.7	380.145	379.071	381.22	377.844	377.748	377.958	372.197	372.148	372.264	364.657	364.646	364.672		22.7	370.351	369.804	370.9	376.013	375.91	376.136	369.593	369.54	369.666	360.671	360.661	360.687		22.7	359.306	357.729	360.872	353.09	353.015	353.163
	22.8	389.548	387.97	391.122	379.705	379.615	379.81	374.829	374.783	374.89	368.648	368.636	368.662		22.8	380.145	379.071	381.22	377.879	377.782	377.993	372.23	372.18	372.297	364.665	364.654	364.68		22.8	370.35	369.803	370.9	376.053	375.95	376.175	369.63	369.578	369.703	360.683	360.672	360.699		22.8	359.306	357.73	360.873	353.086	353.011	353.16
	22.9	389.548	387.97	391.122	379.734	379.644	379.839	374.857	374.811	374.918	368.652	368.641	368.666		22.9	380.145	379.071	381.22	377.913	377.816	378.027	372.262	372.213	372.329	364.673	364.662	364.688		22.9	370.349	369.802	370.899	376.092	375.989	376.214	369.668	369.615	369.74	360.694	360.684	360.711		22.9	359.306	357.73	360.873	353.083	353.007	353.156
	23	389.548	387.971	391.122	379.763	379.673	379.868	374.885	374.838	374.946	368.656	368.645	368.671		23	380.145	379.071	381.22	377.947	377.85	378.06	372.295	372.245	372.362	364.681	364.67	364.696		23	370.348	369.801	370.898	376.131	376.028	376.253	369.705	369.652	369.777	360.706	360.696	360.722		23	359.306	357.73	360.873	353.079	353.003	353.152
	23.1	389.549	387.971	391.122	379.792	379.702	379.896	374.913	374.866	374.974	368.661	368.65	368.675		23.1	380.145	379.071	381.22	377.98	377.884	378.094	372.327	372.278	372.394	364.689	364.678	364.705		23.1	370.348	369.8	370.897	376.169	376.066	376.291	369.742	369.689	369.815	360.717	360.707	360.734		23.1	359.306	357.73	360.873	353.075	352.999	353.148
	23.2	389.549	387.971	391.122	379.82	379.73	379.925	374.941	374.894	375.002	368.666	368.654	368.68		23.2	380.145	379.071	381.22	378.014	377.917	378.127	372.36	372.31	372.427	364.697	364.687	364.713		23.2	370.347	369.799	370.896	376.207	376.104	376.329	369.779	369.726	369.852	360.729	360.719	360.746		23.2	359.306	357.73	360.873	353.071	352.995	353.145
	23.3	389.549	387.971	391.122	379.849	379.759	379.953	374.968	374.922	375.029	368.67	368.659	368.684		23.3	380.145	379.071	381.221	378.047	377.95	378.16	372.392	372.343	372.459	364.705	364.695	364.721		23.3	370.346	369.798	370.895	376.245	376.142	376.367	369.816	369.764	369.889	360.741	360.731	360.757		23.3	359.306	357.73	360.873	353.067	352.991	353.141
	23.4	389.549	387.971	391.122	379.877	379.787	379.981	374.996	374.95	375.057	368.675	368.664	368.689		23.4	380.145	379.071	381.221	378.08	377.983	378.193	372.425	372.375	372.492	364.714	364.703	364.729		23.4	370.345	369.798	370.895	376.283	376.18	376.404	369.854	369.801	369.926	360.753	360.742	360.769		23.4	359.306	357.73	360.873	353.063	352.987	353.137
	23.5	389.549	387.971	391.122	379.905	379.815	380.009	375.024	374.978	375.085	368.68	368.668	368.694		23.5	380.145	379.071	381.221	378.112	378.016	378.225	372.458	372.408	372.524	364.722	364.711	364.737		23.5	370.344	369.797	370.894	376.32	376.217	376.442	369.891	369.838	369.963	360.764	360.754	360.781		23.5	359.306	357.73	360.873	353.059	352.983	353.133
	23.6	389.549	387.971	391.122	379.932	379.842	380.036	375.052	375.005	375.112	368.684	368.673	368.699		23.6	380.145	379.071	381.221	378.145	378.048	378.257	372.489	372.44	372.556	364.73	364.72	364.746		23.6	370.343	369.796	370.893	376.357	376.254	376.478	369.927	369.874	369.999	360.776	360.766	360.793		23.6	359.306	357.73	360.873	353.055	352.979	353.13
	23.7	389.549	387.971	391.122	379.96	379.87	380.064	375.078	375.032	375.139	368.689	368.678	368.704		23.7	380.145	379.071	381.221	378.177	378.08	378.289	372.521	372.471	372.587	364.739	364.728	364.754		23.7	370.342	369.795	370.892	376.394	376.291	376.515	369.963	369.91	370.035	360.788	360.778	360.805		23.7	359.306	357.73	360.873	353.051	352.975	353.126
	23.8	389.549	387.971	391.122	379.987	379.897	380.091	375.105	375.059	375.166	368.694	368.683	368.709		23.8	380.145	379.071	381.221	378.209	378.112	378.321	372.552	372.502	372.618	364.747	364.736	364.763		23.8	370.342	369.794	370.891	376.43	376.327	376.551	369.998	369.946	370.071	360.8	360.79	360.816		23.8	359.306	357.73	360.873	353.048	352.971	353.122
	23.9	389.549	387.971	391.122	380.014	379.924	380.118	375.132	375.086	375.193	368.699	368.688	368.714		23.9	380.145	379.071	381.221	378.24	378.144	378.353	372.583	372.533	372.649	364.755	364.745	364.771		23.9	370.341	369.793	370.89	376.466	376.364	376.587	370.034	369.981	370.106	360.812	360.801	360.828		23.9	359.306	357.73	360.873	353.044	352.967	353.118
	24	389.549	387.971	391.122	380.041	379.951	380.144	375.159	375.112	375.219	368.704	368.693	368.719		24	380.145	379.071	381.221	378.272	378.175	378.384	372.614	372.565	372.68	364.764	364.753	364.779		24	370.34	369.792	370.889	376.502	376.399	376.623	370.069	370.017	370.141	360.824	360.813	360.84		24	359.306	357.73	360.873	353.04	352.963	353.114
	24.1	389.549	387.971	391.122	380.067	379.977	380.171	375.185	375.139	375.246	368.709	368.698	368.724		24.1	380.145	379.071	381.221	378.303	378.206	378.415	372.645	372.596	372.711	364.773	364.762	364.788		24.1	370.339	369.791	370.889	376.538	376.435	376.659	370.105	370.052	370.177	360.836	360.825	360.852		24.1	359.306	357.73	360.873	353.036	352.959	353.11
	24.2	389.549	387.971	391.122	380.094	380.004	380.197	375.212	375.166	375.272	368.715	368.703	368.729		24.2	380.145	379.071	381.221	378.333	378.237	378.446	372.676	372.626	372.742	364.781	364.77	364.797		24.2	370.338	369.791	370.888	376.573	376.47	376.694	370.14	370.087	370.212	360.848	360.837	360.864		24.2	359.306	357.73	360.873	353.032	352.955	353.106
	24.3	389.549	387.971	391.122	380.12	380.03	380.223	375.238	375.192	375.299	368.72	368.709	368.734		24.3	380.145	379.071	381.221	378.364	378.268	378.476	372.707	372.657	372.773	364.79	364.779	364.805		24.3	370.337	369.79	370.887	376.608	376.506	376.729	370.175	370.123	370.247	360.86	360.849	360.876		24.3	359.307	357.73	360.873	353.028	352.951	353.103
	24.4	389.549	387.971	391.122	380.146	380.056	380.249	375.265	375.219	375.325	368.725	368.714	368.74		24.4	380.145	379.071	381.221	378.394	378.298	378.506	372.738	372.688	372.804	364.798	364.788	364.814		24.4	370.336	369.789	370.886	376.643	376.54	376.764	370.211	370.158	370.282	360.872	360.861	360.888		24.4	359.307	357.73	360.873	353.024	352.947	353.099
	24.5	389.549	387.971	391.122	380.173	380.083	380.276	375.291	375.245	375.351	368.731	368.719	368.745		24.5	380.145	379.071	381.221	378.426	378.33	378.538	372.768	372.719	372.834	364.807	364.796	364.823		24.5	370.335	369.788	370.885	376.68	376.577	376.8	370.246	370.193	370.317	360.884	360.874	360.9		24.5	359.307	357.73	360.873	353.02	352.943	353.095
	24.6	389.549	387.971	391.122	380.2	380.11	380.303	375.317	375.271	375.378	368.736	368.725	368.75		24.6	380.145	379.071	381.221	378.458	378.362	378.57	372.799	372.75	372.865	364.816	364.805	364.832		24.6	370.334	369.787	370.884	376.716	376.614	376.836	370.281	370.228	370.352	360.896	360.886	360.913		24.6	359.307	357.73	360.873	353.016	352.939	353.091
	24.7	389.549	387.971	391.122	380.227	380.137	380.33	375.344	375.297	375.404	368.742	368.73	368.756		24.7	380.146	379.072	381.221	378.49	378.394	378.602	372.83	372.78	372.895	364.825	364.814	364.84		24.7	370.334	369.786	370.883	376.753	376.65	376.873	370.315	370.263	370.387	360.908	360.898	360.925		24.7	359.307	357.73	360.873	353.012	352.935	353.088
	24.8	389.549	387.971	391.122	380.254	380.164	380.357	375.37	375.324	375.43	368.747	368.736	368.762		24.8	380.146	379.072	381.221	378.522	378.425	378.633	372.86	372.811	372.926	364.834	364.823	364.849		24.8	370.333	369.785	370.882	376.789	376.686	376.909	370.35	370.298	370.422	360.92	360.91	360.937		24.8	359.307	357.73	360.873	353.008	352.931	353.084
	24.9	389.549	387.971	391.122	380.281	380.191	380.384	375.396	375.35	375.456	368.753	368.742	368.767		24.9	380.146	379.072	381.221	378.553	378.457	378.664	372.89	372.841	372.956	364.843	364.832	364.858		24.9	370.332	369.784	370.881	376.825	376.722	376.945	370.385	370.332	370.457	360.932	360.922	360.949		24.9	359.307	357.73	360.873	353.004	352.927	353.08
	25	389.549	387.971	391.122	380.307	380.217	380.41	375.422	375.376	375.482	368.758	368.747	368.773		25	380.146	379.072	381.221	378.584	378.488	378.695	372.921	372.871	372.987	364.852	364.841	364.867		25	370.331	369.783	370.881	376.861	376.758	376.981	370.42	370.367	370.491	360.945	360.934	360.961		25	359.307	357.73	360.873	353.001	352.923	353.076
	25.1	389.549	387.971	391.122	380.334	380.244	380.437	375.448	375.402	375.508	368.764	368.753	368.779		25.1	380.146	379.072	381.221	378.615	378.519	378.726	372.951	372.902	373.017	364.861	364.85	364.876		25.1	370.33	369.782	370.88	376.896	376.794	377.016	370.454	370.402	370.526	360.957	360.947	360.974		25.1	359.307	357.73	360.873	352.997	352.919	353.073
	25.2	389.549	387.971	391.122	380.36	380.27	380.463	375.474	375.428	375.534	368.77	368.758	368.784		25.2	380.146	379.072	381.221	378.646	378.55	378.757	372.981	372.932	373.047	364.869	364.858	364.885		25.2	370.329	369.781	370.879	376.932	376.829	377.051	370.489	370.436	370.56	360.969	360.959	360.986		25.2	359.307	357.73	360.873	352.993	352.915	353.069
	25.3	389.549	387.971	391.122	380.386	380.296	380.489	375.5	375.454	375.56	368.775	368.764	368.789		25.3	380.146	379.072	381.221	378.677	378.58	378.788	373.012	372.962	373.077	364.878	364.867	364.893		25.3	370.328	369.78	370.878	376.967	376.864	377.086	370.523	370.471	370.595	360.981	360.971	360.998		25.3	359.307	357.73	360.873	352.989	352.911	353.065
	25.4	389.549	387.971	391.122	380.412	380.322	380.515	375.526	375.48	375.586	368.78	368.769	368.795		25.4	380.146	379.072	381.221	378.707	378.611	378.818	373.042	372.992	373.107	364.887	364.876	364.902		25.4	370.327	369.779	370.877	377.002	376.899	377.121	370.558	370.505	370.629	360.993	360.983	361.01		25.4	359.307	357.73	360.873	352.985	352.907	353.061
	25.5	389.549	387.971	391.122	380.438	380.348	380.54	375.552	375.506	375.612	368.786	368.774	368.8		25.5	380.146	379.072	381.221	378.737	378.641	378.848	373.072	373.022	373.137	364.895	364.884	364.911		25.5	370.326	369.778	370.876	377.037	376.934	377.156	370.592	370.539	370.663	361.005	360.995	361.022		25.5	359.307	357.73	360.873	352.981	352.903	353.058
	25.6	389.549	387.971	391.122	380.463	380.373	380.566	375.577	375.531	375.637	368.791	368.78	368.806		25.6	380.146	379.072	381.222	378.767	378.671	378.878	373.102	373.052	373.167	364.904	364.893	364.92		25.6	370.325	369.778	370.875	377.071	376.969	377.19	370.626	370.574	370.697	361.017	361.007	361.034		25.6	359.307	357.73	360.873	352.977	352.899	353.054
	25.7	389.549	387.971	391.122	380.489	380.399	380.591	375.603	375.557	375.663	368.797	368.785	368.811		25.7	380.146	379.072	381.222	378.797	378.701	378.908	373.132	373.082	373.197	364.913	364.902	364.928		25.7	370.324	369.777	370.874	377.106	377.003	377.224	370.66	370.608	370.731	361.029	361.018	361.046		25.7	359.307	357.73	360.873	352.973	352.895	353.05
	25.8	389.549	387.971	391.122	380.514	380.424	380.616	375.629	375.583	375.688	368.802	368.791	368.817		25.8	380.146	379.072	381.222	378.827	378.731	378.937	373.162	373.112	373.227	364.921	364.911	364.937		25.8	370.323	369.776	370.873	377.14	377.037	377.258	370.694	370.642	370.765	361.041	361.03	361.058		25.8	359.307	357.73	360.873	352.969	352.891	353.046
	25.9	389.549	387.971	391.122	380.539	380.449	380.641	375.654	375.608	375.714	368.808	368.796	368.822		25.9	380.146	379.072	381.222	378.856	378.76	378.967	373.191	373.142	373.257	364.93	364.919	364.946		25.9	370.322	369.775	370.872	377.174	377.071	377.292	370.728	370.676	370.799	361.053	361.043	361.07		25.9	359.307	357.73	360.873	352.966	352.887	353.042
	26	389.549	387.971	391.122	380.564	380.474	380.666	375.68	375.634	375.74	368.813	368.802	368.828		26	380.146	379.072	381.222	378.886	378.789	378.996	373.221	373.172	373.286	364.939	364.928	364.955		26	370.321	369.774	370.871	377.207	377.105	377.326	370.762	370.71	370.833	361.065	361.055	361.082		26	359.307	357.73	360.873	352.962	352.883	353.039
	26.1	389.549	387.971	391.123	380.589	380.499	380.691	375.705	375.659	375.765	368.819	368.808	368.833		26.1	380.146	379.072	381.222	378.915	378.818	379.025	373.251	373.201	373.316	364.948	364.937	364.964		26.1	370.32	369.773	370.87	377.241	377.138	377.359	370.796	370.743	370.867	361.077	361.067	361.094		26.1	359.307	357.73	360.873	352.958	352.879	353.035
	26.2	389.549	387.971	391.123	380.613	380.523	380.715	375.731	375.685	375.79	368.824	368.813	368.839		26.2	380.146	379.072	381.222	378.944	378.847	379.054	373.28	373.231	373.345	364.957	364.946	364.972		26.2	370.319	369.772	370.869	377.274	377.172	377.392	370.83	370.777	370.901	361.089	361.079	361.106		26.2	359.307	357.73	360.873	352.954	352.875	353.031
	26.3	389.549	387.971	391.123	380.637	380.548	380.739	375.756	375.71	375.816	368.83	368.819	368.845		26.3	380.146	379.072	381.222	378.972	378.876	379.082	373.31	373.261	373.375	364.966	364.955	364.981		26.3	370.319	369.771	370.869	377.307	377.205	377.425	370.864	370.811	370.934	361.101	361.091	361.118		26.3	359.307	357.73	360.873	352.95	352.871	353.027
	26.4	389.549	387.971	391.123	380.662	380.572	380.763	375.781	375.736	375.841	368.836	368.825	368.85		26.4	380.146	379.072	381.222	379.001	378.905	379.111	373.339	373.29	373.404	364.974	364.964	364.99		26.4	370.318	369.77	370.868	377.34	377.237	377.458	370.897	370.845	370.968	361.113	361.103	361.13		26.4	359.307	357.73	360.873	352.946	352.866	353.023
	26.5	389.549	387.971	391.123	380.686	380.596	380.787	375.807	375.761	375.866	368.842	368.83	368.856		26.5	380.147	379.072	381.222	379.029	378.933	379.139	373.369	373.319	373.434	364.983	364.973	364.999		26.5	370.317	369.769	370.867	377.372	377.27	377.49	370.931	370.878	371.001	361.125	361.115	361.142		26.5	359.307	357.73	360.873	352.942	352.862	353.019
	26.6	389.549	387.971	391.123	380.71	380.62	380.811	375.832	375.786	375.891	368.847	368.836	368.862		26.6	380.147	379.073	381.222	379.057	378.961	379.167	373.398	373.349	373.463	364.992	364.982	365.008		26.6	370.316	369.769	370.866	377.405	377.302	377.522	370.964	370.912	371.035	361.137	361.127	361.154		26.6	359.307	357.73	360.873	352.938	352.858	353.016
	26.7	389.549	387.971	391.123	380.733	380.643	380.835	375.857	375.811	375.916	368.853	368.842	368.868		26.7	380.147	379.073	381.222	379.085	378.989	379.195	373.427	373.378	373.492	365.001	364.991	365.017		26.7	370.316	369.768	370.865	377.437	377.335	377.554	370.998	370.945	371.068	361.149	361.139	361.166		26.7	359.307	357.73	360.874	352.934	352.854	353.012
	26.8	389.549	387.971	391.123	380.757	380.667	380.858	375.882	375.836	375.941	368.859	368.848	368.874		26.8	380.147	379.073	381.222	379.113	379.017	379.222	373.457	373.407	373.521	365.01	365	365.026		26.8	370.315	369.767	370.865	377.469	377.366	377.586	371.031	370.978	371.101	361.162	361.151	361.178		26.8	359.307	357.73	360.874	352.93	352.85	353.008
	26.9	389.549	387.971	391.123	380.78	380.69	380.881	375.907	375.861	375.966	368.865	368.854	368.88		26.9	380.147	379.073	381.222	379.14	379.044	379.25	373.486	373.436	373.55	365.019	365.009	365.035		26.9	370.314	369.766	370.864	377.5	377.398	377.618	371.064	371.011	371.134	361.174	361.163	361.191		26.9	359.307	357.73	360.874	352.926	352.846	353.004
	27	389.549	387.971	391.123	380.803	380.713	380.904	375.932	375.886	375.991	368.871	368.86	368.885		27	380.147	379.073	381.222	379.168	379.071	379.277	373.515	373.465	373.579	365.028	365.018	365.044		27	370.313	369.765	370.863	377.532	377.43	377.649	371.097	371.045	371.167	361.186	361.175	361.203		27	359.307	357.73	360.874	352.922	352.842	353
	27.1	389.549	387.972	391.123	380.826	380.736	380.927	375.957	375.911	376.016	368.877	368.866	368.891		27.1	380.147	379.073	381.222	379.195	379.099	379.304	373.544	373.494	373.608	365.037	365.027	365.053		27.1	370.312	369.765	370.862	377.563	377.461	377.68	371.13	371.078	371.2	361.198	361.188	361.215		27.1	359.307	357.73	360.874	352.918	352.838	352.996
	27.2	389.549	387.972	391.123	380.849	380.759	380.95	375.982	375.936	376.041	368.883	368.872	368.897		27.2	380.147	379.073	381.222	379.222	379.126	379.331	373.573	373.523	373.637	365.047	365.036	365.062		27.2	370.312	369.764	370.862	377.594	377.492	377.711	371.163	371.111	371.233	361.21	361.2	361.227		27.2	359.307	357.731	360.874	352.914	352.834	352.992
	27.3	389.55	387.972	391.123	380.872	380.782	380.973	376.007	375.961	376.066	368.889	368.878	368.903		27.3	380.147	379.073	381.222	379.248	379.152	379.357	373.601	373.552	373.666	365.056	365.045	365.071		27.3	370.311	369.763	370.861	377.625	377.523	377.742	371.196	371.144	371.266	361.222	361.212	361.239		27.3	359.307	357.731	360.874	352.91	352.83	352.988
	27.4	389.55	387.972	391.123	380.894	380.804	380.995	376.031	375.986	376.091	368.895	368.884	368.909		27.4	380.147	379.073	381.222	379.275	379.179	379.384	373.63	373.581	373.695	365.065	365.054	365.081		27.4	370.31	369.762	370.86	377.656	377.554	377.773	371.229	371.176	371.299	361.235	361.224	361.252		27.4	359.307	357.731	360.874	352.906	352.826	352.984
	27.5	389.55	387.972	391.123	380.917	380.827	381.017	376.056	376.01	376.115	368.901	368.89	368.916		27.5	380.147	379.073	381.222	379.301	379.205	379.41	373.659	373.61	373.723	365.074	365.063	365.09		27.5	370.309	369.761	370.859	377.686	377.584	377.803	371.262	371.209	371.332	361.247	361.236	361.264		27.5	359.307	357.731	360.874	352.902	352.821	352.981
	27.6	389.55	387.972	391.123	380.939	380.849	381.039	376.081	376.035	376.14	368.907	368.896	368.922		27.6	380.147	379.073	381.222	379.328	379.231	379.436	373.688	373.638	373.752	365.083	365.072	365.099		27.6	370.308	369.761	370.859	377.716	377.614	377.833	371.294	371.242	371.364	361.259	361.249	361.276		27.6	359.307	357.731	360.874	352.898	352.817	352.977
	27.7	389.55	387.972	391.123	380.961	380.871	381.061	376.105	376.06	376.164	368.913	368.902	368.928		27.7	380.147	379.073	381.222	379.353	379.257	379.462	373.716	373.667	373.781	365.092	365.082	365.108		27.7	370.308	369.76	370.858	377.746	377.644	377.863	371.327	371.274	371.397	361.271	361.261	361.288		27.7	359.307	357.731	360.874	352.894	352.813	352.973
	27.8	389.55	387.972	391.123	380.982	380.892	381.083	376.13	376.084	376.189	368.92	368.908	368.934		27.8	380.147	379.073	381.222	379.379	379.283	379.488	373.745	373.696	373.809	365.102	365.091	365.117		27.8	370.307	369.759	370.857	377.776	377.674	377.892	371.36	371.307	371.429	361.284	361.273	361.3		27.8	359.307	357.731	360.874	352.89	352.809	352.969
	27.9	389.55	387.972	391.123	381.004	380.914	381.105	376.154	376.109	376.213	368.926	368.915	368.94		27.9	380.147	379.073	381.222	379.405	379.309	379.513	373.773	373.724	373.837	365.111	365.1	365.127		27.9	370.306	369.758	370.856	377.806	377.704	377.922	371.392	371.339	371.462	361.296	361.285	361.313		27.9	359.307	357.731	360.874	352.886	352.805	352.965
	28	389.55	387.972	391.123	381.026	380.936	381.126	376.179	376.133	376.238	368.932	368.921	368.947		28	380.147	379.073	381.222	379.43	379.334	379.539	373.802	373.752	373.866	365.12	365.109	365.136		28	370.305	369.758	370.855	377.835	377.733	377.951	371.424	371.372	371.494	361.308	361.298	361.325		28	359.307	357.731	360.874	352.882	352.801	352.961
	28.1	389.55	387.972	391.123	381.047	380.957	381.147	376.203	376.157	376.262	368.938	368.927	368.953		28.1	380.147	379.073	381.223	379.455	379.359	379.564	373.83	373.781	373.894	365.129	365.119	365.145		28.1	370.305	369.757	370.855	377.864	377.762	377.98	371.457	371.404	371.526	361.32	361.31	361.337		28.1	359.307	357.731	360.874	352.878	352.797	352.957
	28.2	389.55	387.972	391.123	381.068	380.978	381.168	376.228	376.182	376.286	368.945	368.934	368.959		28.2	380.147	379.073	381.223	379.48	379.384	379.589	373.858	373.809	373.922	365.139	365.128	365.154		28.2	370.304	369.756	370.854	377.893	377.791	378.009	371.489	371.436	371.558	361.333	361.322	361.35		28.2	359.307	357.731	360.874	352.874	352.793	352.953
	28.3	389.55	387.972	391.123	381.089	380.999	381.189	376.252	376.206	376.31	368.951	368.94	368.966		28.3	380.147	379.073	381.223	379.505	379.409	379.613	373.886	373.837	373.95	365.148	365.137	365.164		28.3	370.303	369.755	370.853	377.922	377.82	378.038	371.521	371.468	371.59	361.345	361.334	361.362		28.3	359.307	357.731	360.874	352.87	352.788	352.949
	28.4	389.55	387.972	391.123	381.11	381.02	381.21	376.276	376.23	376.335	368.957	368.946	368.972		28.4	380.147	379.073	381.223	379.53	379.434	379.638	373.914	373.865	373.978	365.157	365.147	365.173		28.4	370.302	369.754	370.852	377.95	377.848	378.066	371.553	371.5	371.622	361.357	361.347	361.374		28.4	359.307	357.731	360.874	352.866	352.784	352.945
	28.5	389.55	387.972	391.123	381.13	381.04	381.23	376.3	376.254	376.359	368.964	368.953	368.979		28.5	380.147	379.073	381.223	379.554	379.458	379.662	373.943	373.893	374.006	365.167	365.156	365.183		28.5	370.302	369.754	370.852	377.978	377.876	378.094	371.585	371.532	371.654	361.37	361.359	361.387		28.5	359.307	357.731	360.874	352.862	352.78	352.941
	28.6	389.55	387.972	391.123	381.151	381.061	381.251	376.324	376.278	376.383	368.97	368.959	368.985		28.6	380.147	379.073	381.223	379.578	379.482	379.686	373.971	373.921	374.034	365.176	365.165	365.192		28.6	370.301	369.753	370.851	378.006	377.904	378.122	371.617	371.564	371.686	361.382	361.371	361.399		28.6	359.307	357.731	360.874	352.857	352.776	352.937
	28.7	389.55	387.972	391.123	381.171	381.081	381.271	376.348	376.302	376.407	368.977	368.966	368.992		28.7	380.147	379.073	381.223	379.603	379.507	379.71	373.998	373.949	374.062	365.186	365.175	365.201		28.7	370.3	369.752	370.85	378.034	377.932	378.15	371.649	371.596	371.718	361.394	361.384	361.411		28.7	359.307	357.731	360.874	352.853	352.772	352.933
	28.8	389.55	387.972	391.123	381.191	381.101	381.291	376.372	376.326	376.431	368.983	368.972	368.998		28.8	380.147	379.073	381.223	379.626	379.53	379.734	374.026	373.977	374.09	365.195	365.184	365.211		28.8	370.299	369.751	370.849	378.062	377.96	378.177	371.68	371.628	371.75	361.407	361.396	361.424		28.8	359.307	357.731	360.874	352.849	352.767	352.929
	28.9	389.55	387.972	391.123	381.211	381.121	381.311	376.396	376.35	376.454	368.99	368.979	369.004		28.9	380.147	379.073	381.223	379.65	379.554	379.758	374.054	374.005	374.118	365.204	365.193	365.22		28.9	370.298	369.751	370.849	378.089	377.987	378.204	371.712	371.66	371.781	361.419	361.408	361.436		28.9	359.307	357.731	360.874	352.845	352.763	352.925
	29	389.55	387.972	391.123	381.231	381.141	381.33	376.42	376.374	376.478	368.996	368.985	369.01		29	380.147	379.073	381.223	379.673	379.577	379.781	374.082	374.033	374.145	365.213	365.203	365.229		29	370.298	369.75	370.848	378.116	378.014	378.231	371.744	371.691	371.813	361.431	361.42	361.448		29	359.307	357.731	360.874	352.841	352.759	352.921
	29.1	389.55	387.972	391.123	381.25	381.16	381.35	376.444	376.398	376.502	369.002	368.991	369.017		29.1	380.147	379.073	381.223	379.697	379.601	379.804	374.109	374.06	374.173	365.223	365.212	365.238		29.1	370.297	369.749	370.847	378.143	378.041	378.258	371.775	371.723	371.844	361.443	361.433	361.46		29.1	359.307	357.731	360.874	352.837	352.755	352.917
	29.2	389.55	387.972	391.123	381.27	381.18	381.369	376.467	376.422	376.526	369.008	368.997	369.023		29.2	380.147	379.073	381.223	379.72	379.624	379.827	374.137	374.088	374.201	365.232	365.221	365.248		29.2	370.296	369.748	370.846	378.17	378.068	378.285	371.807	371.754	371.876	361.455	361.445	361.472		29.2	359.307	357.731	360.874	352.833	352.751	352.913
	29.3	389.55	387.972	391.123	381.289	381.199	381.388	376.491	376.445	376.549	369.015	369.004	369.029		29.3	380.147	379.073	381.223	379.743	379.647	379.85	374.165	374.115	374.228	365.241	365.23	365.257		29.3	370.295	369.748	370.846	378.196	378.095	378.311	371.838	371.785	371.907	361.467	361.457	361.484		29.3	359.307	357.731	360.874	352.829	352.746	352.909
	29.4	389.55	387.972	391.123	381.308	381.218	381.407	376.515	376.469	376.573	369.021	369.01	369.035		29.4	380.148	379.074	381.223	379.765	379.669	379.872	374.192	374.143	374.255	365.25	365.239	365.266		29.4	370.295	369.747	370.845	378.223	378.121	378.337	371.869	371.817	371.938	361.479	361.469	361.496		29.4	359.307	357.731	360.874	352.825	352.742	352.905
	29.5	389.55	387.972	391.123	381.327	381.237	381.426	376.538	376.493	376.596	369.027	369.016	369.042		29.5	380.148	379.074	381.223	379.788	379.692	379.895	374.219	374.17	374.283	365.259	365.249	365.275		29.5	370.294	369.746	370.844	378.249	378.147	378.363	371.9	371.848	371.969	361.491	361.481	361.508		29.5	359.307	357.731	360.874	352.82	352.738	352.901
	29.6	389.55	387.972	391.123	381.345	381.255	381.445	376.562	376.516	376.62	369.033	369.022	369.048		29.6	380.148	379.074	381.223	379.81	379.714	379.917	374.247	374.198	374.31	365.268	365.258	365.284		29.6	370.293	369.745	370.843	378.275	378.173	378.389	371.932	371.879	372	361.504	361.493	361.521		29.6	359.307	357.731	360.874	352.816	352.734	352.897
	29.7	389.55	387.972	391.123	381.364	381.274	381.463	376.585	376.54	376.643	369.04	369.029	369.054		29.7	380.148	379.074	381.223	379.832	379.736	379.939	374.274	374.225	374.337	365.278	365.267	365.293		29.7	370.292	369.745	370.843	378.3	378.198	378.415	371.963	371.91	372.031	361.516	361.505	361.533		29.7	359.307	357.731	360.874	352.812	352.729	352.893
	29.8	389.55	387.972	391.123	381.382	381.292	381.482	376.609	376.563	376.667	369.046	369.035	369.061		29.8	380.148	379.074	381.223	379.854	379.758	379.961	374.301	374.252	374.364	365.287	365.276	365.303		29.8	370.292	369.744	370.842	378.326	378.224	378.44	371.994	371.941	372.062	361.528	361.517	361.545		29.8	359.307	357.731	360.874	352.808	352.725	352.888
	29.9	389.55	387.972	391.123	381.401	381.311	381.5	376.632	376.586	376.69	369.052	369.041	369.067		29.9	380.148	379.074	381.223	379.876	379.78	379.983	374.328	374.279	374.392	365.296	365.285	365.312		29.9	370.291	369.743	370.841	378.351	378.249	378.465	372.024	371.972	372.093	361.54	361.529	361.557		29.9	359.307	357.731	360.874	352.804	352.721	352.884
	30	389.55	387.972	391.123	381.419	381.329	381.518	376.655	376.61	376.713	369.059	369.048	369.073		30	380.148	379.074	381.223	379.897	379.801	380.004	374.355	374.306	374.419	365.305	365.295	365.321		30	370.29	369.742	370.84	378.376	378.274	378.49	372.055	372.003	372.124	361.552	361.541	361.569		30	359.307	357.731	360.874	352.8	352.717	352.88
	30.1	389.55	387.972	391.123	381.437	381.346	381.536	376.679	376.633	376.736	369.065	369.054	369.08		30.1	380.148	379.074	381.223	379.919	379.823	380.025	374.382	374.333	374.445	365.314	365.304	365.33		30.1	370.289	369.742	370.84	378.401	378.299	378.515	372.086	372.034	372.154	361.564	361.553	361.581		30.1	359.307	357.731	360.874	352.795	352.712	352.876
	30.2	389.55	387.972	391.123	381.454	381.364	381.553	376.702	376.656	376.76	369.071	369.06	369.086		30.2	380.148	379.074	381.223	379.94	379.844	380.046	374.409	374.36	374.472	365.324	365.313	365.34		30.2	370.289	369.741	370.839	378.425	378.323	378.539	372.117	372.064	372.185	361.576	361.566	361.593		30.2	359.307	357.731	360.874	352.791	352.708	352.872
	30.3	389.55	387.972	391.123	381.472	381.382	381.571	376.725	376.679	376.783	369.078	369.067	369.092		30.3	380.148	379.074	381.223	379.961	379.865	380.067	374.436	374.387	374.499	365.333	365.322	365.349		30.3	370.288	369.74	370.838	378.45	378.348	378.563	372.147	372.095	372.216	361.588	361.578	361.605		30.3	359.307	357.731	360.874	352.787	352.704	352.868
	30.4	389.55	387.972	391.123	381.489	381.399	381.588	376.748	376.702	376.806	369.084	369.073	369.099		30.4	380.148	379.074	381.223	379.981	379.885	380.088	374.463	374.414	374.526	365.342	365.331	365.358		30.4	370.287	369.739	370.838	378.474	378.372	378.587	372.178	372.125	372.246	361.6	361.59	361.617		30.4	359.307	357.731	360.874	352.783	352.7	352.864
	30.5	389.55	387.972	391.123	381.506	381.416	381.605	376.771	376.725	376.829	369.09	369.08	369.105		30.5	380.148	379.074	381.223	380.002	379.906	380.108	374.49	374.441	374.553	365.351	365.341	365.367		30.5	370.286	369.739	370.837	378.498	378.396	378.611	372.208	372.156	372.276	361.612	361.602	361.629		30.5	359.307	357.731	360.874	352.779	352.695	352.86
	30.6	389.55	387.972	391.123	381.523	381.433	381.622	376.794	376.748	376.852	369.097	369.086	369.112		30.6	380.148	379.074	381.223	380.022	379.926	380.128	374.516	374.467	374.579	365.361	365.35	365.377		30.6	370.286	369.738	370.836	378.521	378.42	378.635	372.239	372.186	372.307	361.624	361.614	361.641		30.6	359.307	357.731	360.874	352.774	352.691	352.856
	30.7	389.55	387.972	391.123	381.54	381.45	381.639	376.817	376.771	376.875	369.103	369.092	369.118		30.7	380.148	379.074	381.224	380.042	379.946	380.149	374.543	374.494	374.606	365.37	365.359	365.386		30.7	370.285	369.737	370.835	378.545	378.443	378.658	372.269	372.216	372.337	361.637	361.626	361.654		30.7	359.307	357.731	360.874	352.77	352.687	352.851
	30.8	389.55	387.972	391.123	381.557	381.467	381.655	376.84	376.794	376.897	369.11	369.099	369.124		30.8	380.148	379.074	381.224	380.062	379.966	380.168	374.569	374.52	374.632	365.379	365.368	365.395		30.8	370.284	369.736	370.835	378.568	378.466	378.681	372.299	372.247	372.367	361.649	361.638	361.666		30.8	359.307	357.731	360.874	352.766	352.682	352.847
	30.9	389.55	387.972	391.123	381.573	381.483	381.672	376.862	376.817	376.92	369.116	369.105	369.131		30.9	380.148	379.074	381.224	380.082	379.986	380.188	374.596	374.547	374.659	365.388	365.378	365.404		30.9	370.283	369.736	370.834	378.591	378.489	378.704	372.329	372.277	372.397	361.661	361.65	361.678		30.9	359.307	357.731	360.874	352.762	352.678	352.843
	31	389.55	387.972	391.123	381.59	381.499	381.688	376.885	376.839	376.942	369.123	369.112	369.137		31	380.148	379.074	381.224	380.102	380.006	380.208	374.622	374.573	374.685	365.398	365.387	365.414		31	370.283	369.735	370.833	378.614	378.512	378.727	372.359	372.307	372.427	361.673	361.662	361.69		31	359.307	357.731	360.874	352.757	352.674	352.839
	31.1	389.55	387.972	391.123	381.606	381.516	381.704	376.907	376.862	376.965	369.129	369.118	369.144		31.1	380.148	379.074	381.224	380.121	380.025	380.227	374.648	374.599	374.711	365.407	365.396	365.423		31.1	370.282	369.734	370.832	378.636	378.535	378.75	372.389	372.336	372.457	361.685	361.674	361.702		31.1	359.307	357.731	360.874	352.753	352.67	352.835
	31.2	389.55	387.972	391.123	381.622	381.532	381.72	376.93	376.884	376.987	369.136	369.125	369.15		31.2	380.148	379.074	381.224	380.14	380.044	380.246	374.674	374.625	374.737	365.416	365.406	365.432		31.2	370.281	369.733	370.832	378.659	378.557	378.772	372.418	372.366	372.486	361.697	361.686	361.714		31.2	359.307	357.731	360.874	352.749	352.665	352.831
	31.3	389.55	387.972	391.123	381.637	381.547	381.736	376.952	376.907	377.01	369.142	369.131	369.157		31.3	380.148	379.074	381.224	380.159	380.063	380.265	374.7	374.651	374.763	365.426	365.415	365.441		31.3	370.281	369.733	370.831	378.681	378.579	378.794	372.448	372.395	372.516	361.709	361.698	361.726		31.3	359.307	357.731	360.874	352.745	352.661	352.826
	31.4	389.55	387.972	391.123	381.653	381.563	381.751	376.974	376.929	377.032	369.149	369.138	369.163		31.4	380.148	379.074	381.224	380.178	380.082	380.284	374.726	374.677	374.788	365.435	365.424	365.451		31.4	370.28	369.732	370.83	378.703	378.601	378.816	372.477	372.425	372.545	361.721	361.71	361.738		31.4	359.307	357.731	360.874	352.74	352.657	352.822
	31.5	389.55	387.972	391.123	381.669	381.578	381.767	376.997	376.951	377.054	369.155	369.144	369.17		31.5	380.148	379.074	381.224	380.197	380.101	380.302	374.752	374.703	374.814	365.444	365.433	365.46		31.5	370.279	369.731	370.829	378.725	378.623	378.838	372.507	372.454	372.574	361.733	361.723	361.75		31.5	359.307	357.731	360.874	352.736	352.652	352.818
	31.6	389.55	387.972	391.123	381.684	381.594	381.782	377.019	376.973	377.076	369.162	369.151	369.176		31.6	380.148	379.074	381.224	380.215	380.119	380.321	374.777	374.728	374.84	365.453	365.443	365.469		31.6	370.278	369.73	370.829	378.746	378.645	378.859	372.536	372.484	372.604	361.745	361.735	361.762		31.6	359.307	357.731	360.874	352.732	352.648	352.814
	31.7	389.55	387.972	391.123	381.699	381.609	381.798	377.041	376.995	377.098	369.168	369.157	369.183		31.7	380.148	379.074	381.224	380.234	380.138	380.339	374.803	374.754	374.865	365.463	365.452	365.479		31.7	370.278	369.73	370.828	378.768	378.666	378.881	372.565	372.513	372.633	361.757	361.747	361.774		31.7	359.307	357.731	360.874	352.728	352.644	352.81
	31.8	389.55	387.972	391.123	381.716	381.626	381.815	377.063	377.017	377.12	369.175	369.164	369.19		31.8	380.149	379.075	381.224	380.254	380.158	380.36	374.829	374.78	374.891	365.472	365.461	365.488		31.8	370.277	369.729	370.827	378.792	378.69	378.904	372.594	372.542	372.662	361.769	361.759	361.786		31.8	359.307	357.731	360.874	352.724	352.639	352.806
	31.9	389.55	387.972	391.123	381.733	381.643	381.831	377.085	377.039	377.142	369.181	369.171	369.196		31.9	380.149	379.075	381.224	380.274	380.179	380.38	374.854	374.805	374.916	365.481	365.471	365.497		31.9	370.276	369.728	370.827	378.815	378.714	378.928	372.623	372.571	372.691	361.781	361.771	361.798		31.9	359.307	357.731	360.874	352.72	352.635	352.802
	32	389.55	387.972	391.123	381.75	381.66	381.848	377.107	377.061	377.164	369.188	369.177	369.203		32	380.149	379.075	381.224	380.294	380.199	380.4	374.88	374.831	374.942	365.491	365.48	365.507		32	370.275	369.728	370.826	378.839	378.737	378.951	372.652	372.6	372.72	361.793	361.783	361.81		32	359.307	357.731	360.874	352.715	352.631	352.798
	32.1	389.55	387.972	391.123	381.767	381.677	381.865	377.128	377.083	377.185	369.195	369.184	369.209		32.1	380.149	379.075	381.224	380.314	380.219	380.42	374.905	374.856	374.967	365.5	365.489	365.516		32.1	370.275	369.727	370.825	378.862	378.761	378.975	372.681	372.629	372.749	361.805	361.795	361.822		32.1	359.307	357.73	360.874	352.711	352.627	352.794
	32.2	389.55	387.972	391.123	381.783	381.693	381.881	377.15	377.105	377.207	369.201	369.19	369.216		32.2	380.149	379.075	381.224	380.334	380.239	380.44	374.93	374.881	374.992	365.509	365.499	365.525		32.2	370.274	369.726	370.824	378.886	378.784	378.998	372.71	372.658	372.777	361.817	361.807	361.835		32.2	359.307	357.73	360.874	352.707	352.623	352.79
	32.3	389.55	387.972	391.123	381.8	381.709	381.898	377.172	377.126	377.229	369.208	369.197	369.223		32.3	380.149	379.075	381.224	380.354	380.258	380.459	374.955	374.906	375.017	365.519	365.508	365.535		32.3	370.273	369.725	370.824	378.909	378.807	379.021	372.739	372.687	372.806	361.83	361.819	361.847		32.3	359.307	357.73	360.874	352.703	352.619	352.786
	32.4	389.55	387.972	391.123	381.816	381.726	381.914	377.193	377.148	377.25	369.215	369.204	369.229		32.4	380.149	379.075	381.224	380.374	380.278	380.479	374.981	374.932	375.043	365.528	365.517	365.544		32.4	370.273	369.725	370.823	378.932	378.83	379.044	372.768	372.715	372.835	361.842	361.831	361.859		32.4	359.307	357.73	360.874	352.699	352.615	352.782
	32.5	389.55	387.972	391.123	381.832	381.742	381.93	377.215	377.17	377.272	369.221	369.21	369.236		32.5	380.149	379.075	381.224	380.393	380.297	380.498	375.006	374.957	375.068	365.537	365.527	365.553		32.5	370.272	369.724	370.822	378.954	378.853	379.066	372.796	372.744	372.863	361.854	361.843	361.871		32.5	359.307	357.73	360.874	352.695	352.61	352.778
	32.6	389.55	387.972	391.123	381.848	381.758	381.946	377.237	377.191	377.293	369.228	369.217	369.243		32.6	380.149	379.075	381.224	380.413	380.317	380.517	375.031	374.982	375.093	365.547	365.536	365.563		32.6	370.271	369.723	370.822	378.977	378.876	379.089	372.825	372.772	372.892	361.866	361.855	361.883		32.6	359.307	357.73	360.874	352.691	352.606	352.774
	32.7	389.55	387.972	391.123	381.864	381.774	381.962	377.258	377.212	377.315	369.235	369.224	369.249		32.7	380.149	379.075	381.224	380.432	380.336	380.537	375.055	375.007	375.117	365.556	365.545	365.572		32.7	370.27	369.722	370.821	378.999	378.898	379.111	372.853	372.801	372.92	361.878	361.867	361.895		32.7	359.307	357.73	360.874	352.687	352.602	352.77
	32.8	389.55	387.972	391.123	381.88	381.79	381.978	377.279	377.234	377.336	369.241	369.231	369.256		32.8	380.149	379.075	381.224	380.451	380.355	380.556	375.08	375.031	375.142	365.566	365.555	365.581		32.8	370.27	369.722	370.82	379.022	378.92	379.134	372.881	372.829	372.948	361.89	361.879	361.907		32.8	359.307	357.73	360.874	352.683	352.598	352.766
	32.9	389.55	387.972	391.123	381.896	381.806	381.993	377.301	377.255	377.357	369.248	369.237	369.263		32.9	380.149	379.075	381.224	380.47	380.374	380.575	375.105	375.056	375.167	365.575	365.564	365.591		32.9	370.269	369.721	370.82	379.044	378.943	379.156	372.91	372.857	372.976	361.902	361.891	361.919		32.9	359.307	357.73	360.874	352.679	352.594	352.762
	33	389.55	387.972	391.123	381.911	381.821	382.009	377.322	377.276	377.379	369.255	369.244	369.27		33	380.149	379.075	381.224	380.489	380.393	380.593	375.13	375.081	375.192	365.584	365.574	365.6		33	370.269	369.721	370.819	379.066	378.965	379.178	372.938	372.885	373.005	361.914	361.903	361.931		33	359.307	357.73	360.874	352.675	352.59	352.758
	33.1	389.55	387.972	391.123	381.927	381.837	382.024	377.343	377.298	377.4	369.262	369.251	369.276		33.1	380.149	379.075	381.224	380.507	380.412	380.612	375.154	375.106	375.216	365.594	365.583	365.61		33.1	370.268	369.72	370.818	379.088	378.987	379.2	372.966	372.913	373.033	361.926	361.915	361.943		33.1	359.307	357.73	360.874	352.671	352.585	352.754
	33.2	389.55	387.972	391.123	381.942	381.852	382.04	377.364	377.319	377.421	369.268	369.258	369.283		33.2	380.149	379.075	381.225	380.526	380.43	380.631	375.179	375.13	375.241	365.603	365.592	365.619		33.2	370.267	369.719	370.818	379.11	379.009	379.221	372.994	372.941	373.06	361.938	361.927	361.955		33.2	359.307	357.73	360.874	352.667	352.581	352.75
	33.3	389.55	387.972	391.123	381.957	381.867	382.055	377.385	377.34	377.442	369.275	369.264	369.29		33.3	380.149	379.075	381.225	380.544	380.449	380.649	375.203	375.155	375.265	365.613	365.602	365.628		33.3	370.267	369.719	370.817	379.132	379.03	379.243	373.022	372.969	373.088	361.95	361.939	361.967		33.3	359.307	357.73	360.874	352.662	352.577	352.746
	33.4	389.55	387.972	391.123	381.973	381.882	382.07	377.406	377.361	377.463	369.282	369.271	369.297		33.4	380.149	379.075	381.225	380.563	380.467	380.667	375.228	375.179	375.29	365.622	365.611	365.638		33.4	370.266	369.718	370.817	379.153	379.052	379.264	373.049	372.997	373.116	361.962	361.951	361.979		33.4	359.307	357.73	360.874	352.658	352.573	352.742
	33.5	389.55	387.972	391.123	381.988	381.897	382.085	377.427	377.382	377.484	369.289	369.278	369.303		33.5	380.149	379.075	381.225	380.581	380.485	380.685	375.252	375.203	375.314	365.631	365.621	365.647		33.5	370.266	369.718	370.816	379.174	379.073	379.286	373.077	373.025	373.144	361.974	361.963	361.991		33.5	359.307	357.73	360.874	352.654	352.569	352.738
	33.6	389.55	387.972	391.123	382.003	381.912	382.1	377.448	377.403	377.505	369.296	369.285	369.31		33.6	380.149	379.075	381.225	380.599	380.503	380.703	375.276	375.228	375.338	365.641	365.63	365.657		33.6	370.265	369.717	370.816	379.196	379.094	379.307	373.105	373.053	373.171	361.986	361.975	362.003		33.6	359.307	357.73	360.874	352.65	352.565	352.734
	33.7	389.55	387.972	391.123	382.017	381.927	382.115	377.469	377.424	377.525	369.302	369.292	369.317		33.7	380.149	379.075	381.225	380.617	380.521	380.721	375.301	375.252	375.362	365.65	365.64	365.666		33.7	370.264	369.717	370.815	379.217	379.115	379.328	373.132	373.08	373.199	361.998	361.987	362.015		33.7	359.307	357.73	360.874	352.646	352.561	352.73
	33.8	389.55	387.972	391.123	382.032	381.942	382.129	377.49	377.444	377.546	369.309	369.298	369.324		33.8	380.149	379.075	381.225	380.635	380.539	380.739	375.325	375.276	375.386	365.66	365.649	365.675		33.8	370.264	369.716	370.815	379.238	379.136	379.349	373.16	373.108	373.226	362.01	361.999	362.027		33.8	359.307	357.73	360.874	352.642	352.556	352.726
	33.9	389.55	387.972	391.123	382.047	381.956	382.144	377.51	377.465	377.567	369.316	369.305	369.331		33.9	380.149	379.075	381.225	380.652	380.557	380.757	375.349	375.3	375.41	365.669	365.658	365.685		33.9	370.263	369.715	370.814	379.258	379.157	379.369	373.187	373.135	373.254	362.022	362.011	362.039		33.9	359.307	357.73	360.874	352.638	352.552	352.721
	34	389.55	387.972	391.123	382.061	381.971	382.158	377.531	377.486	377.587	369.323	369.312	369.338		34	380.149	379.075	381.225	380.67	380.574	380.774	375.373	375.324	375.434	365.679	365.668	365.694		34	370.263	369.715	370.813	379.279	379.178	379.39	373.214	373.162	373.281	362.034	362.023	362.051		34	359.307	357.73	360.874	352.634	352.548	352.717
	34.1	389.55	387.972	391.123	382.075	381.985	382.172	377.552	377.506	377.608	369.33	369.319	369.344		34.1	380.149	379.075	381.225	380.687	380.592	380.791	375.397	375.348	375.458	365.688	365.677	365.704		34.1	370.262	369.714	370.813	379.3	379.198	379.41	373.242	373.189	373.308	362.046	362.035	362.063		34.1	359.307	357.73	360.874	352.63	352.544	352.713
	34.2	389.55	387.972	391.123	382.09	381.999	382.187	377.572	377.527	377.628	369.337	369.326	369.351		34.2	380.149	379.075	381.225	380.705	380.609	380.809	375.421	375.372	375.482	365.697	365.687	365.713		34.2	370.262	369.714	370.812	379.32	379.219	379.431	373.269	373.217	373.335	362.058	362.047	362.075		34.2	359.307	357.73	360.874	352.626	352.54	352.709
	34.3	389.55	387.972	391.124	382.104	382.013	382.201	377.593	377.547	377.649	369.344	369.333	369.358		34.3	380.149	379.075	381.225	380.722	380.626	380.826	375.444	375.395	375.506	365.707	365.696	365.723		34.3	370.261	369.713	370.812	379.34	379.239	379.451	373.296	373.244	373.362	362.07	362.059	362.087		34.3	359.307	357.73	360.874	352.622	352.536	352.705
	34.4	389.55	387.972	391.124	382.118	382.027	382.215	377.613	377.568	377.669	369.351	369.34	369.365		34.4	380.149	379.075	381.225	380.739	380.643	380.843	375.468	375.419	375.529	365.716	365.706	365.732		34.4	370.261	369.713	370.811	379.36	379.259	379.471	373.323	373.271	373.389	362.082	362.071	362.099		34.4	359.307	357.73	360.874	352.618	352.531	352.701
	34.5	389.55	387.972	391.124	382.132	382.041	382.228	377.633	377.588	377.69	369.358	369.347	369.372		34.5	380.15	379.075	381.225	380.756	380.66	380.86	375.492	375.443	375.553	365.726	365.715	365.742		34.5	370.26	369.712	370.811	379.38	379.279	379.491	373.35	373.298	373.416	362.094	362.083	362.111		34.5	359.307	357.73	360.874	352.613	352.527	352.697
	34.6	389.55	387.972	391.124	382.145	382.055	382.242	377.654	377.608	377.71	369.364	369.354	369.379		34.6	380.15	379.076	381.225	380.773	380.677	380.876	375.515	375.466	375.576	365.735	365.725	365.751		34.6	370.26	369.712	370.81	379.4	379.299	379.51	373.377	373.324	373.443	362.106	362.095	362.123		34.6	359.307	357.73	360.874	352.609	352.523	352.693
	34.7	389.55	387.972	391.124	382.159	382.069	382.256	377.674	377.628	377.73	369.371	369.361	369.386		34.7	380.15	379.076	381.225	380.789	380.694	380.893	375.539	375.49	375.6	365.745	365.734	365.761		34.7	370.259	369.711	370.81	379.42	379.318	379.53	373.403	373.351	373.469	362.118	362.107	362.135		34.7	359.307	357.73	360.874	352.605	352.519	352.689
	34.8	389.55	387.972	391.124	382.172	382.082	382.269	377.694	377.649	377.75	369.378	369.368	369.393		34.8	380.15	379.076	381.225	380.806	380.71	380.909	375.562	375.513	375.623	365.754	365.744	365.77		34.8	370.259	369.711	370.809	379.439	379.338	379.549	373.43	373.378	373.496	362.13	362.119	362.147		34.8	359.307	357.73	360.874	352.601	352.515	352.685
	34.9	389.55	387.972	391.124	382.186	382.096	382.283	377.714	377.669	377.77	369.385	369.375	369.4		34.9	380.15	379.076	381.225	380.822	380.726	380.926	375.585	375.536	375.646	365.764	365.753	365.78		34.9	370.258	369.71	370.809	379.458	379.357	379.569	373.457	373.404	373.523	362.142	362.131	362.159		34.9	359.307	357.73	360.874	352.597	352.511	352.681
	35	389.55	387.973	391.124	382.199	382.109	382.296	377.734	377.689	377.79	369.392	369.382	369.407		35	380.15	379.076	381.225	380.838	380.743	380.942	375.609	375.56	375.669	365.773	365.763	365.789		35	370.258	369.71	370.808	379.478	379.377	379.588	373.483	373.431	373.549	362.154	362.143	362.171		35	359.307	357.73	360.874	352.593	352.507	352.677
	35.1	389.55	387.973	391.124	382.212	382.122	382.309	377.754	377.709	377.81	369.399	369.389	369.414		35.1	380.15	379.076	381.225	380.855	380.759	380.958	375.632	375.583	375.693	365.783	365.772	365.799		35.1	370.257	369.709	370.808	379.497	379.396	379.607	373.509	373.457	373.575	362.166	362.155	362.183		35.1	359.307	357.73	360.874	352.589	352.502	352.673
	35.2	389.55	387.973	391.124	382.225	382.135	382.322	377.774	377.728	377.83	369.406	369.396	369.421		35.2	380.15	379.076	381.225	380.87	380.775	380.974	375.655	375.606	375.716	365.792	365.782	365.808		35.2	370.257	369.709	370.807	379.516	379.415	379.626	373.536	373.484	373.602	362.178	362.167	362.195		35.2	359.307	357.73	360.874	352.585	352.498	352.669
	35.3	389.55	387.973	391.124	382.238	382.148	382.335	377.794	377.748	377.85	369.414	369.403	369.428		35.3	380.15	379.076	381.225	380.886	380.791	380.99	375.678	375.629	375.739	365.802	365.791	365.818		35.3	370.256	369.708	370.807	379.534	379.433	379.644	373.562	373.51	373.628	362.19	362.179	362.207		35.3	359.307	357.73	360.874	352.581	352.494	352.665
	35.4	389.55	387.973	391.124	382.251	382.161	382.348	377.813	377.768	377.869	369.421	369.41	369.435		35.4	380.15	379.076	381.225	380.902	380.806	381.005	375.701	375.652	375.762	365.811	365.801	365.827		35.4	370.256	369.708	370.806	379.553	379.452	379.663	373.588	373.536	373.654	362.202	362.191	362.219		35.4	359.307	357.73	360.874	352.577	352.49	352.661
	35.5	389.55	387.973	391.124	382.264	382.174	382.36	377.833	377.788	377.889	369.428	369.417	369.442		35.5	380.15	379.076	381.225	380.918	380.822	381.021	375.724	375.675	375.784	365.821	365.81	365.837		35.5	370.255	369.707	370.806	379.572	379.471	379.681	373.614	373.562	373.68	362.214	362.203	362.231		35.5	359.307	357.73	360.874	352.573	352.486	352.657
	35.6	389.55	387.973	391.124	382.276	382.186	382.373	377.853	377.807	377.909	369.435	369.424	369.449		35.6	380.15	379.076	381.225	380.933	380.838	381.036	375.746	375.698	375.807	365.83	365.82	365.846		35.6	370.255	369.707	370.805	379.59	379.489	379.7	373.64	373.588	373.706	362.226	362.215	362.243		35.6	359.307	357.73	360.874	352.568	352.482	352.653
	35.7	389.55	387.973	391.124	382.289	382.199	382.385	377.872	377.827	377.928	369.442	369.431	369.456		35.7	380.15	379.076	381.225	380.949	380.853	381.052	375.769	375.72	375.83	365.84	365.829	365.856		35.7	370.254	369.706	370.805	379.608	379.507	379.718	373.666	373.614	373.732	362.238	362.227	362.255		35.7	359.307	357.73	360.874	352.564	352.478	352.649
	35.8	389.55	387.973	391.124	382.301	382.211	382.398	377.892	377.846	377.948	369.449	369.438	369.464		35.8	380.15	379.076	381.225	380.964	380.868	381.067	375.792	375.743	375.852	365.849	365.839	365.865		35.8	370.254	369.706	370.804	379.626	379.525	379.736	373.692	373.64	373.757	362.25	362.239	362.267		35.8	359.307	357.73	360.874	352.56	352.473	352.645
	35.9	389.551	387.973	391.124	382.314	382.223	382.41	377.911	377.866	377.967	369.456	369.445	369.471		35.9	380.15	379.076	381.225	380.979	380.883	381.082	375.814	375.766	375.875	365.859	365.848	365.875		35.9	370.253	369.705	370.804	379.644	379.543	379.754	373.718	373.665	373.783	362.262	362.251	362.279		35.9	359.307	357.73	360.874	352.556	352.469	352.641
	36	389.551	387.973	391.124	382.326	382.235	382.422	377.931	377.885	377.986	369.463	369.453	369.478		36	380.15	379.076	381.225	380.994	380.898	381.097	375.837	375.788	375.898	365.869	365.858	365.884		36	370.253	369.705	370.804	379.662	379.561	379.771	373.743	373.691	373.809	362.274	362.263	362.291		36	359.307	357.73	360.874	352.552	352.465	352.637
	36.1	389.551	387.973	391.124	382.338	382.247	382.434	377.95	377.905	378.006	369.47	369.46	369.485		36.1	380.15	379.076	381.225	381.009	380.913	381.111	375.859	375.811	375.92	365.878	365.868	365.894		36.1	370.252	369.704	370.803	379.68	379.579	379.789	373.769	373.717	373.834	362.286	362.275	362.303		36.1	359.307	357.73	360.874	352.548	352.461	352.633
	36.2	389.551	387.973	391.124	382.35	382.259	382.446	377.969	377.924	378.025	369.478	369.467	369.492		36.2	380.15	379.076	381.225	381.023	380.928	381.126	375.882	375.833	375.942	365.888	365.877	365.904		36.2	370.252	369.704	370.803	379.697	379.596	379.806	373.794	373.742	373.86	362.298	362.287	362.315		36.2	359.307	357.73	360.874	352.544	352.457	352.629
	36.3	389.551	387.973	391.124	382.361	382.271	382.457	377.989	377.943	378.044	369.485	369.474	369.5		36.3	380.15	379.076	381.225	381.038	380.942	381.141	375.904	375.855	375.964	365.897	365.887	365.913		36.3	370.251	369.704	370.802	379.714	379.613	379.824	373.82	373.767	373.885	362.309	362.299	362.326		36.3	359.307	357.73	360.874	352.54	352.453	352.625
	36.4	389.551	387.973	391.124	382.373	382.283	382.469	378.008	377.962	378.063	369.492	369.482	369.507		36.4	380.15	379.076	381.225	381.052	380.957	381.155	375.926	375.878	375.987	365.907	365.896	365.922		36.4	370.251	369.703	370.802	379.732	379.631	379.841	373.845	373.793	373.91	362.321	362.31	362.338		36.4	359.307	357.73	360.874	352.536	352.448	352.621
	36.5	389.551	387.973	391.124	382.385	382.294	382.481	378.027	377.981	378.082	369.5	369.489	369.514		36.5	380.15	379.076	381.225	381.067	380.971	381.169	375.948	375.9	376.009	365.916	365.905	365.932		36.5	370.251	369.703	370.801	379.749	379.648	379.858	373.87	373.818	373.935	362.332	362.322	362.349		36.5	359.307	357.73	360.874	352.532	352.444	352.617
	36.6	389.551	387.973	391.124	382.396	382.306	382.492	378.046	378	378.101	369.507	369.497	369.522		36.6	380.15	379.076	381.225	381.081	380.985	381.183	375.971	375.922	376.031	365.925	365.915	365.941		36.6	370.25	369.702	370.801	379.766	379.665	379.875	373.895	373.843	373.96	362.344	362.333	362.361		36.6	359.307	357.73	360.874	352.527	352.44	352.613
	36.7	389.551	387.973	391.124	382.407	382.317	382.503	378.065	378.019	378.12	369.514	369.504	369.529		36.7	380.15	379.076	381.226	381.095	380.999	381.197	375.993	375.944	376.053	365.935	365.924	365.951		36.7	370.25	369.702	370.801	379.782	379.681	379.891	373.92	373.868	373.985	362.355	362.345	362.372		36.7	359.307	357.73	360.874	352.523	352.436	352.609
	36.8	389.551	387.973	391.124	382.419	382.328	382.514	378.084	378.038	378.139	369.522	369.511	369.536		36.8	380.15	379.076	381.226	381.109	381.013	381.211	376.014	375.966	376.075	365.944	365.934	365.96		36.8	370.249	369.701	370.8	379.799	379.698	379.908	373.945	373.893	374.01	362.367	362.356	362.384		36.8	359.307	357.73	360.874	352.519	352.432	352.605
	36.9	389.551	387.973	391.124	382.43	382.339	382.526	378.102	378.057	378.158	369.529	369.519	369.544		36.9	380.15	379.076	381.226	381.123	381.027	381.225	376.036	375.988	376.097	365.954	365.943	365.97		36.9	370.249	369.701	370.8	379.815	379.715	379.924	373.97	373.918	374.035	362.378	362.368	362.395		36.9	359.307	357.73	360.874	352.515	352.428	352.6
	37	389.551	387.973	391.124	382.441	382.35	382.536	378.121	378.076	378.177	369.537	369.526	369.551		37	380.15	379.076	381.226	381.136	381.041	381.239	376.058	376.009	376.118	365.963	365.953	365.979		37	370.249	369.701	370.799	379.832	379.731	379.941	373.995	373.943	374.06	362.39	362.379	362.407		37	359.307	357.73	360.874	352.511	352.424	352.596
	37.1	389.551	387.973	391.124	382.451	382.361	382.547	378.14	378.095	378.195	369.544	369.533	369.558		37.1	380.15	379.076	381.226	381.15	381.054	381.252	376.08	376.031	376.14	365.973	365.962	365.988		37.1	370.248	369.7	370.799	379.848	379.747	379.957	374.02	373.968	374.085	362.401	362.391	362.418		37.1	359.307	357.73	360.874	352.507	352.419	352.592
	37.2	389.551	387.973	391.124	382.462	382.372	382.558	378.159	378.113	378.214	369.551	369.541	369.566		37.2	380.15	379.076	381.226	381.163	381.068	381.265	376.101	376.053	376.162	365.982	365.971	365.998		37.2	370.248	369.7	370.799	379.864	379.763	379.973	374.044	373.992	374.109	362.413	362.402	362.43		37.2	359.307	357.73	360.874	352.503	352.415	352.588
	37.3	389.551	387.973	391.124	382.473	382.383	382.569	378.177	378.132	378.232	369.559	369.548	369.573		37.3	380.15	379.076	381.226	381.176	381.081	381.279	376.123	376.074	376.183	365.991	365.981	366.007		37.3	370.247	369.699	370.798	379.88	379.779	379.989	374.069	374.017	374.134	362.424	362.413	362.441		37.3	359.307	357.73	360.874	352.499	352.411	352.584
	37.4	389.551	387.973	391.124	382.483	382.393	382.579	378.196	378.15	378.251	369.566	369.556	369.581		37.4	380.15	379.076	381.226	381.19	381.094	381.292	376.144	376.096	376.205	366.001	365.99	366.017		37.4	370.247	369.699	370.798	379.896	379.795	380.004	374.093	374.041	374.158	362.436	362.425	362.453		37.4	359.307	357.73	360.874	352.495	352.407	352.58
	37.5	389.551	387.973	391.124	382.494	382.403	382.589	378.214	378.169	378.269	369.573	369.563	369.588		37.5	380.15	379.076	381.226	381.203	381.107	381.305	376.166	376.117	376.226	366.01	366	366.026		37.5	370.247	369.699	370.797	379.911	379.811	380.02	374.118	374.066	374.183	362.447	362.436	362.464		37.5	359.307	357.73	360.874	352.491	352.403	352.576
	37.6	389.551	387.973	391.124	382.504	382.414	382.6	378.233	378.187	378.288	369.581	369.57	369.595		37.6	380.15	379.076	381.226	381.215	381.12	381.318	376.187	376.139	376.247	366.02	366.009	366.035		37.6	370.246	369.698	370.797	379.927	379.826	380.035	374.142	374.09	374.207	362.459	362.448	362.476		37.6	359.307	357.73	360.874	352.486	352.399	352.572
	37.7	389.551	387.973	391.124	382.514	382.424	382.61	378.251	378.205	378.306	369.588	369.578	369.603		37.7	380.15	379.076	381.226	381.228	381.133	381.33	376.209	376.16	376.268	366.029	366.019	366.045		37.7	370.246	369.698	370.797	379.942	379.841	380.051	374.166	374.114	374.231	362.47	362.459	362.487		37.7	359.307	357.73	360.874	352.482	352.394	352.568
	37.8	389.551	387.973	391.124	382.524	382.434	382.62	378.269	378.224	378.324	369.596	369.585	369.61		37.8	380.15	379.076	381.226	381.241	381.145	381.343	376.23	376.181	376.29	366.039	366.028	366.054		37.8	370.245	369.697	370.796	379.957	379.857	380.066	374.19	374.138	374.255	362.482	362.471	362.499		37.8	359.307	357.73	360.874	352.478	352.39	352.564
	37.9	389.551	387.973	391.124	382.534	382.444	382.63	378.287	378.242	378.342	369.603	369.592	369.617		37.9	380.15	379.076	381.226	381.253	381.158	381.355	376.251	376.202	376.311	366.048	366.037	366.064		37.9	370.245	369.697	370.796	379.972	379.872	380.081	374.214	374.162	374.279	362.493	362.482	362.51		37.9	359.307	357.73	360.874	352.474	352.386	352.56
	38	389.551	387.973	391.124	382.544	382.454	382.64	378.305	378.26	378.36	369.61	369.6	369.625		38	380.15	379.076	381.226	381.266	381.17	381.368	376.272	376.223	376.332	366.057	366.047	366.073		38	370.245	369.697	370.796	379.987	379.887	380.096	374.238	374.186	374.303	362.505	362.494	362.522		38	359.307	357.73	360.874	352.47	352.382	352.556
	38.1	389.551	387.973	391.124	382.554	382.463	382.649	378.324	378.278	378.379	369.618	369.607	369.632		38.1	380.15	379.076	381.226	381.278	381.182	381.38	376.293	376.244	376.353	366.067	366.056	366.083		38.1	370.244	369.696	370.795	380.002	379.901	380.11	374.262	374.21	374.327	362.516	362.505	362.533		38.1	359.307	357.73	360.874	352.466	352.378	352.552
	38.2	389.551	387.973	391.124	382.563	382.473	382.659	378.342	378.296	378.397	369.625	369.615	369.64		38.2	380.15	379.076	381.226	381.29	381.194	381.392	376.314	376.265	376.374	366.076	366.066	366.092		38.2	370.244	369.696	370.795	380.017	379.916	380.125	374.286	374.234	374.351	362.528	362.517	362.544		38.2	359.307	357.73	360.874	352.462	352.374	352.548
	38.3	389.551	387.973	391.124	382.573	382.482	382.668	378.36	378.315	378.415	369.632	369.622	369.647		38.3	380.151	379.076	381.226	381.302	381.206	381.404	376.335	376.287	376.395	366.086	366.075	366.101		38.3	370.244	369.696	370.794	380.031	379.931	380.139	374.31	374.258	374.375	362.539	362.528	362.556		38.3	359.307	357.73	360.874	352.458	352.37	352.544
	38.4	389.551	387.973	391.124	382.582	382.492	382.677	378.378	378.333	378.433	369.64	369.629	369.654		38.4	380.151	379.077	381.226	381.314	381.218	381.416	376.357	376.308	376.416	366.095	366.085	366.111		38.4	370.243	369.695	370.794	380.045	379.945	380.154	374.335	374.283	374.399	362.55	362.54	362.567		38.4	359.307	357.73	360.874	352.454	352.365	352.54
	38.5	389.551	387.973	391.124	382.591	382.501	382.687	378.397	378.351	378.452	369.647	369.637	369.662		38.5	380.151	379.077	381.226	381.326	381.23	381.427	376.378	376.329	376.438	366.105	366.094	366.12		38.5	370.243	369.695	370.794	380.06	379.959	380.168	374.359	374.307	374.424	362.562	362.551	362.579		38.5	359.307	357.73	360.874	352.449	352.361	352.536
	38.6	389.551	387.973	391.124	382.6	382.51	382.696	378.415	378.37	378.47	369.655	369.644	369.669		38.6	380.151	379.077	381.226	381.337	381.242	381.439	376.399	376.351	376.459	366.114	366.103	366.13		38.6	370.243	369.695	370.793	380.074	379.973	380.182	374.384	374.332	374.448	362.573	362.563	362.59		38.6	359.307	357.73	360.874	352.445	352.357	352.532
	38.7	389.551	387.973	391.124	382.609	382.519	382.705	378.433	378.388	378.488	369.662	369.651	369.676		38.7	380.151	379.077	381.226	381.349	381.253	381.45	376.421	376.372	376.48	366.123	366.113	366.139		38.7	370.242	369.694	370.793	380.088	379.987	380.196	374.408	374.356	374.472	362.585	362.574	362.602		38.7	359.307	357.73	360.874	352.441	352.353	352.527
	38.8	389.551	387.973	391.124	382.618	382.528	382.714	378.451	378.406	378.506	369.669	369.659	369.684		38.8	380.151	379.077	381.226	381.36	381.264	381.461	376.442	376.393	376.501	366.133	366.122	366.149		38.8	370.242	369.694	370.793	380.101	380.001	380.209	374.432	374.38	374.496	362.596	362.586	362.613		38.8	359.307	357.73	360.874	352.437	352.349	352.523
	38.9	389.551	387.973	391.124	382.627	382.537	382.722	378.47	378.424	378.524	369.677	369.666	369.691		38.9	380.151	379.077	381.226	381.371	381.276	381.473	376.463	376.414	376.522	366.142	366.132	366.158		38.9	370.242	369.694	370.792	380.115	380.014	380.223	374.456	374.404	374.52	362.608	362.597	362.625		38.9	359.307	357.73	360.874	352.433	352.345	352.519
	39	389.551	387.973	391.124	382.637	382.546	382.732	378.488	378.442	378.542	369.684	369.674	369.698		39	380.151	379.077	381.226	381.383	381.288	381.485	376.484	376.435	376.543	366.152	366.141	366.167		39	370.241	369.693	370.792	380.13	380.029	380.237	374.48	374.428	374.544	362.619	362.609	362.636		39	359.307	357.73	360.874	352.429	352.341	352.515
	39.1	389.551	387.973	391.124	382.647	382.556	382.742	378.506	378.46	378.56	369.691	369.681	369.706		39.1	380.151	379.077	381.226	381.396	381.3	381.497	376.505	376.456	376.564	366.161	366.151	366.177		39.1	370.241	369.693	370.792	380.145	380.044	380.253	374.504	374.452	374.568	362.631	362.62	362.648		39.1	359.307	357.73	360.874	352.425	352.337	352.511
	39.2	389.551	387.973	391.124	382.657	382.566	382.752	378.524	378.478	378.578	369.699	369.688	369.713		39.2	380.151	379.077	381.226	381.408	381.313	381.51	376.526	376.477	376.585	366.171	366.16	366.186		39.2	370.241	369.693	370.792	380.16	380.06	380.268	374.528	374.476	374.592	362.642	362.632	362.659		39.2	359.307	357.73	360.874	352.421	352.332	352.507
	39.3	389.551	387.973	391.124	382.667	382.576	382.762	378.542	378.496	378.596	369.706	369.696	369.721		39.3	380.151	379.077	381.226	381.421	381.326	381.522	376.547	376.498	376.606	366.18	366.169	366.196		39.3	370.24	369.692	370.791	380.175	380.075	380.283	374.552	374.5	374.616	362.654	362.643	362.671		39.3	359.307	357.73	360.874	352.417	352.328	352.504
	39.4	389.551	387.973	391.124	382.677	382.586	382.772	378.56	378.514	378.614	369.714	369.703	369.728		39.4	380.151	379.077	381.226	381.433	381.338	381.535	376.568	376.519	376.627	366.189	366.179	366.205		39.4	370.24	369.692	370.791	380.19	380.09	380.298	374.576	374.524	374.64	362.665	362.655	362.682		39.4	359.307	357.73	360.874	352.413	352.324	352.5
	39.5	389.551	387.973	391.124	382.686	382.596	382.781	378.578	378.532	378.632	369.721	369.71	369.735		39.5	380.151	379.077	381.226	381.446	381.35	381.547	376.589	376.54	376.648	366.199	366.188	366.214		39.5	370.24	369.692	370.791	380.205	380.105	380.313	374.6	374.548	374.663	362.677	362.666	362.694		39.5	359.307	357.73	360.874	352.409	352.32	352.496
	39.6	389.551	387.973	391.124	382.696	382.606	382.791	378.595	378.55	378.65	369.728	369.718	369.743		39.6	380.151	379.077	381.226	381.458	381.363	381.559	376.609	376.561	376.669	366.208	366.198	366.224		39.6	370.239	369.691	370.79	380.22	380.119	380.327	374.623	374.571	374.687	362.688	362.678	362.705		39.6	359.307	357.73	360.874	352.405	352.316	352.492
	39.7	389.551	387.973	391.124	382.706	382.615	382.801	378.613	378.568	378.668	369.736	369.725	369.75		39.7	380.151	379.077	381.226	381.47	381.375	381.571	376.63	376.581	376.689	366.218	366.207	366.233		39.7	370.239	369.691	370.79	380.235	380.134	380.342	374.647	374.595	374.711	362.7	362.689	362.717		39.7	359.307	357.731	360.874	352.401	352.312	352.488
	39.8	389.551	387.973	391.124	382.715	382.625	382.81	378.631	378.586	378.685	369.743	369.733	369.757		39.8	380.151	379.077	381.226	381.482	381.387	381.584	376.651	376.602	376.71	366.227	366.217	366.243		39.8	370.239	369.691	370.79	380.249	380.149	380.357	374.67	374.618	374.734	362.711	362.701	362.728		39.8	359.307	357.731	360.874	352.397	352.308	352.484
	39.9	389.551	387.973	391.124	382.725	382.634	382.82	378.649	378.603	378.703	369.75	369.74	369.765		39.9	380.151	379.077	381.226	381.494	381.399	381.595	376.671	376.623	376.73	366.237	366.226	366.252		39.9	370.239	369.691	370.79	380.264	380.163	380.371	374.694	374.642	374.758	362.723	362.712	362.74		39.9	359.307	357.731	360.874	352.393	352.304	352.48
	40	389.551	387.973	391.124	382.734	382.644	382.829	378.666	378.621	378.721	369.758	369.747	369.772		40	380.151	379.077	381.226	381.506	381.411	381.607	376.692	376.643	376.751	366.246	366.235	366.262		40	370.238	369.69	370.789	380.278	380.178	380.386	374.717	374.665	374.781	362.734	362.724	362.751		40	359.307	357.731	360.874	352.389	352.3	352.476
	40.1	389.551	387.973	391.124	382.744	382.653	382.838	378.684	378.638	378.738	369.765	369.755	369.78		40.1	380.151	379.077	381.226	381.518	381.423	381.619	376.712	376.664	376.771	366.255	366.245	366.271		40.1	370.238	369.69	370.789	380.293	380.192	380.4	374.741	374.689	374.804	362.746	362.735	362.763		40.1	359.307	357.731	360.874	352.385	352.296	352.472
	40.2	389.551	387.973	391.124	382.753	382.662	382.848	378.701	378.656	378.756	369.772	369.762	369.787		40.2	380.151	379.077	381.226	381.53	381.434	381.631	376.733	376.684	376.792	366.265	366.254	366.28		40.2	370.238	369.69	370.789	380.307	380.207	380.414	374.764	374.712	374.828	362.757	362.746	362.774		40.2	359.307	357.731	360.874	352.382	352.293	352.468
	40.3	389.551	387.973	391.124	382.762	382.672	382.857	378.719	378.673	378.773	369.78	369.769	369.794		40.3	380.151	379.077	381.226	381.542	381.446	381.643	376.753	376.704	376.812	366.274	366.264	366.29		40.3	370.238	369.69	370.789	380.321	380.221	380.428	374.787	374.735	374.851	362.769	362.758	362.786		40.3	359.307	357.731	360.874	352.378	352.289	352.465
	40.4	389.551	387.973	391.124	382.771	382.681	382.866	378.736	378.691	378.79	369.787	369.777	369.802		40.4	380.151	379.077	381.226	381.553	381.458	381.654	376.773	376.725	376.832	366.284	366.273	366.299		40.4	370.237	369.689	370.788	380.335	380.235	380.442	374.81	374.759	374.874	362.78	362.769	362.797		40.4	359.307	357.731	360.874	352.374	352.285	352.461
	40.5	389.551	387.973	391.124	382.78	382.69	382.875	378.754	378.708	378.808	369.795	369.784	369.809		40.5	380.151	379.077	381.226	381.565	381.469	381.666	376.794	376.745	376.852	366.293	366.283	366.309		40.5	370.237	369.689	370.788	380.349	380.249	380.456	374.834	374.782	374.897	362.792	362.781	362.808		40.5	359.307	357.731	360.874	352.37	352.281	352.457
	40.6	389.551	387.973	391.124	382.789	382.699	382.884	378.771	378.726	378.825	369.802	369.792	369.816		40.6	380.151	379.077	381.226	381.576	381.481	381.677	376.814	376.765	376.873	366.303	366.292	366.318		40.6	370.237	369.689	370.788	380.363	380.263	380.47	374.857	374.805	374.92	362.803	362.792	362.82		40.6	359.307	357.731	360.874	352.366	352.277	352.453
	40.7	389.551	387.973	391.124	382.798	382.708	382.893	378.788	378.743	378.842	369.809	369.799	369.824		40.7	380.151	379.077	381.226	381.587	381.492	381.688	376.834	376.785	376.893	366.312	366.301	366.328		40.7	370.237	369.689	370.788	380.377	380.277	380.484	374.88	374.828	374.943	362.815	362.804	362.831		40.7	359.307	357.731	360.874	352.362	352.273	352.449
	40.8	389.551	387.973	391.124	382.807	382.716	382.902	378.805	378.76	378.86	369.817	369.806	369.831		40.8	380.151	379.077	381.226	381.599	381.503	381.7	376.854	376.805	376.913	366.321	366.311	366.337		40.8	370.236	369.688	370.787	380.391	380.29	380.497	374.903	374.851	374.966	362.826	362.815	362.843		40.8	359.307	357.731	360.874	352.358	352.269	352.445
	40.9	389.551	387.973	391.124	382.816	382.725	382.91	378.823	378.777	378.877	369.824	369.814	369.838		40.9	380.151	379.077	381.226	381.61	381.515	381.711	376.874	376.825	376.933	366.331	366.32	366.346		40.9	370.236	369.688	370.787	380.404	380.304	380.511	374.925	374.874	374.989	362.838	362.827	362.854		40.9	359.307	357.731	360.874	352.354	352.265	352.441
	41	389.551	387.973	391.124	382.824	382.734	382.919	378.84	378.794	378.894	369.831	369.821	369.846		41	380.151	379.077	381.226	381.621	381.526	381.722	376.894	376.845	376.953	366.34	366.33	366.356		41	370.236	369.688	370.787	380.418	380.317	380.525	374.948	374.896	375.012	362.849	362.838	362.866		41	359.307	357.731	360.874	352.35	352.261	352.437
	41.1	389.551	387.973	391.124	382.833	382.742	382.928	378.857	378.811	378.911	369.839	369.828	369.853		41.1	380.151	379.077	381.226	381.632	381.537	381.733	376.914	376.865	376.973	366.35	366.339	366.365		41.1	370.236	369.688	370.787	380.431	380.331	380.538	374.971	374.919	375.034	362.86	362.85	362.877		41.1	359.307	357.731	360.874	352.346	352.257	352.434
	41.2	389.551	387.973	391.124	382.841	382.751	382.936	378.874	378.828	378.928	369.846	369.836	369.861		41.2	380.151	379.077	381.226	381.643	381.548	381.744	376.934	376.885	376.992	366.359	366.349	366.375		41.2	370.235	369.687	370.786	380.445	380.344	380.551	374.994	374.942	375.057	362.872	362.861	362.889		41.2	359.307	357.731	360.874	352.342	352.253	352.43
	41.3	389.551	387.973	391.124	382.85	382.759	382.944	378.891	378.845	378.945	369.854	369.843	369.868		41.3	380.151	379.077	381.226	381.654	381.558	381.754	376.954	376.905	377.012	366.369	366.358	366.384		41.3	370.235	369.687	370.786	380.458	380.358	380.564	375.016	374.964	375.079	362.883	362.873	362.9		41.3	359.307	357.731	360.874	352.338	352.249	352.426
	41.4	389.551	387.973	391.124	382.858	382.768	382.953	378.908	378.862	378.962	369.861	369.851	369.875		41.4	380.151	379.077	381.226	381.665	381.569	381.765	376.973	376.925	377.032	366.378	366.367	366.394		41.4	370.235	369.687	370.786	380.471	380.371	380.578	375.039	374.987	375.102	362.895	362.884	362.912		41.4	359.307	357.731	360.874	352.334	352.245	352.422
	41.5	389.551	387.973	391.124	382.867	382.776	382.961	378.925	378.879	378.979	369.868	369.858	369.883		41.5	380.151	379.077	381.227	381.675	381.58	381.776	376.993	376.944	377.051	366.387	366.377	366.403		41.5	370.235	369.687	370.786	380.484	380.384	380.591	375.061	375.009	375.124	362.906	362.896	362.923		41.5	359.307	357.731	360.874	352.331	352.241	352.418
	41.6	389.551	387.973	391.124	382.875	382.784	382.969	378.941	378.896	378.995	369.876	369.865	369.89		41.6	380.151	379.077	381.227	381.686	381.591	381.786	377.013	376.964	377.071	366.397	366.386	366.412		41.6	370.235	369.687	370.786	380.497	380.397	380.604	375.084	375.032	375.147	362.918	362.907	362.935		41.6	359.307	357.731	360.874	352.327	352.237	352.414
	41.7	389.551	387.973	391.124	382.883	382.792	382.977	378.958	378.913	379.012	369.883	369.873	369.897		41.7	380.151	379.077	381.227	381.696	381.601	381.797	377.032	376.984	377.091	366.406	366.396	366.422		41.7	370.234	369.686	370.785	380.51	380.41	380.616	375.106	375.054	375.169	362.929	362.919	362.946		41.7	359.307	357.731	360.874	352.323	352.233	352.41
	41.8	389.551	387.973	391.124	382.891	382.801	382.986	378.975	378.93	379.029	369.89	369.88	369.905		41.8	380.151	379.077	381.227	381.707	381.612	381.807	377.052	377.003	377.11	366.416	366.405	366.431		41.8	370.234	369.686	370.785	380.523	380.423	380.629	375.128	375.077	375.191	362.941	362.93	362.958		41.8	359.307	357.731	360.874	352.319	352.229	352.407
	41.9	389.551	387.973	391.124	382.899	382.809	382.993	378.992	378.946	379.046	369.898	369.887	369.912		41.9	380.151	379.077	381.227	381.717	381.622	381.818	377.071	377.023	377.13	366.425	366.415	366.441		41.9	370.234	369.686	370.785	380.535	380.435	380.642	375.151	375.099	375.214	362.952	362.942	362.969		41.9	359.307	357.731	360.874	352.315	352.225	352.403
	42	389.551	387.973	391.124	382.907	382.816	383.001	379.008	378.963	379.062	369.905	369.895	369.92		42	380.151	379.077	381.227	381.728	381.632	381.828	377.091	377.042	377.149	366.435	366.424	366.45		42	370.234	369.686	370.785	380.548	380.448	380.654	375.173	375.121	375.236	362.964	362.953	362.981		42	359.307	357.731	360.874	352.311	352.221	352.399
	42.1	389.551	387.973	391.124	382.915	382.824	383.009	379.025	378.98	379.079	369.913	369.902	369.927		42.1	380.151	379.077	381.227	381.738	381.642	381.838	377.11	377.061	377.168	366.444	366.433	366.459		42.1	370.234	369.686	370.785	380.561	380.46	380.667	375.195	375.143	375.258	362.975	362.965	362.992		42.1	359.307	357.731	360.874	352.307	352.218	352.395
	42.2	389.551	387.973	391.124	382.923	382.832	383.017	379.041	378.996	379.095	369.92	369.91	369.934		42.2	380.151	379.077	381.227	381.748	381.652	381.848	377.129	377.081	377.188	366.453	366.443	366.469		42.2	370.234	369.685	370.785	380.573	380.473	380.679	375.217	375.165	375.28	362.987	362.976	363.004		42.2	359.307	357.731	360.874	352.303	352.214	352.391
	42.3	389.551	387.973	391.124	382.93	382.84	383.025	379.058	379.013	379.112	369.927	369.917	369.942		42.3	380.151	379.077	381.227	381.758	381.663	381.858	377.148	377.1	377.207	366.463	366.452	366.478		42.3	370.233	369.685	370.784	380.585	380.485	380.692	375.239	375.187	375.302	362.998	362.988	363.015		42.3	359.307	357.731	360.874	352.3	352.21	352.387
	42.4	389.551	387.973	391.124	382.938	382.847	383.032	379.074	379.029	379.128	369.935	369.924	369.949		42.4	380.151	379.077	381.227	381.768	381.672	381.868	377.168	377.119	377.226	366.472	366.462	366.488		42.4	370.233	369.685	370.784	380.598	380.498	380.704	375.261	375.209	375.324	363.01	362.999	363.027		42.4	359.307	357.731	360.874	352.296	352.206	352.384
	42.5	389.551	387.973	391.124	382.946	382.855	383.04	379.091	379.046	379.144	369.942	369.932	369.956		42.5	380.151	379.077	381.227	381.778	381.682	381.878	377.187	377.138	377.245	366.482	366.471	366.497		42.5	370.233	369.685	370.784	380.61	380.51	380.716	375.283	375.231	375.346	363.021	363.011	363.038		42.5	359.307	357.731	360.874	352.292	352.202	352.38
	42.6	389.551	387.973	391.124	382.953	382.862	383.047	379.107	379.062	379.161	369.949	369.939	369.964		42.6	380.151	379.077	381.227	381.787	381.692	381.888	377.206	377.157	377.264	366.491	366.481	366.507		42.6	370.233	369.685	370.784	380.622	380.522	380.728	375.305	375.253	375.367	363.033	363.022	363.05		42.6	359.307	357.731	360.874	352.288	352.198	352.376
	42.7	389.551	387.973	391.124	382.96	382.87	383.055	379.123	379.078	379.177	369.957	369.946	369.971		42.7	380.151	379.077	381.227	381.797	381.702	381.897	377.225	377.176	377.283	366.5	366.49	366.516		42.7	370.233	369.685	370.784	380.634	380.534	380.74	375.326	375.275	375.389	363.044	363.034	363.061		42.7	359.307	357.731	360.874	352.284	352.194	352.372
	42.8	389.551	387.973	391.124	382.968	382.877	383.062	379.14	379.094	379.193	369.964	369.954	369.978		42.8	380.151	379.077	381.227	381.807	381.711	381.907	377.244	377.195	377.302	366.51	366.499	366.525		42.8	370.233	369.685	370.784	380.646	380.546	380.752	375.348	375.296	375.411	363.056	363.045	363.072		42.8	359.307	357.731	360.874	352.28	352.19	352.368
	42.9	389.551	387.973	391.124	382.975	382.884	383.069	379.156	379.111	379.209	369.972	369.961	369.986		42.9	380.151	379.077	381.227	381.816	381.721	381.916	377.263	377.214	377.321	366.519	366.509	366.535		42.9	370.232	369.684	370.784	380.658	380.557	380.763	375.37	375.318	375.432	363.067	363.056	363.084		42.9	359.307	357.731	360.874	352.276	352.186	352.364
	43	389.551	387.973	391.124	382.982	382.892	383.076	379.172	379.127	379.226	369.979	369.969	369.993		43	380.151	379.077	381.227	381.826	381.73	381.926	377.282	377.233	377.34	366.529	366.518	366.544		43	370.232	369.684	370.783	380.669	380.569	380.775	375.391	375.339	375.454	363.079	363.068	363.095		43	359.307	357.731	360.874	352.273	352.182	352.361
	43.1	389.551	387.973	391.124	382.989	382.899	383.083	379.188	379.143	379.242	369.986	369.976	370.001		43.1	380.151	379.077	381.227	381.835	381.74	381.935	377.3	377.252	377.358	366.538	366.528	366.554		43.1	370.232	369.684	370.783	380.681	380.581	380.787	375.413	375.361	375.475	363.09	363.079	363.107		43.1	359.307	357.731	360.874	352.269	352.179	352.357
	43.2	389.551	387.973	391.124	382.996	382.906	383.09	379.204	379.159	379.258	369.994	369.983	370.008		43.2	380.151	379.077	381.227	381.844	381.749	381.944	377.319	377.271	377.377	366.548	366.537	366.563		43.2	370.232	369.684	370.783	380.692	380.592	380.798	375.434	375.382	375.497	363.102	363.091	363.118		43.2	359.307	357.731	360.874	352.265	352.175	352.353
	43.3	389.551	387.973	391.124	383.003	382.913	383.097	379.22	379.175	379.274	370.001	369.991	370.015		43.3	380.151	379.077	381.227	381.854	381.758	381.953	377.338	377.289	377.396	366.557	366.547	366.573		43.3	370.232	369.684	370.783	380.704	380.604	380.81	375.455	375.404	375.518	363.113	363.102	363.13		43.3	359.307	357.731	360.874	352.261	352.171	352.349
	43.4	389.551	387.973	391.124	383.01	382.92	383.104	379.236	379.191	379.29	370.008	369.998	370.023		43.4	380.151	379.077	381.227	381.863	381.767	381.963	377.356	377.308	377.414	366.566	366.556	366.582		43.4	370.232	369.684	370.783	380.715	380.615	380.821	375.477	375.425	375.539	363.125	363.114	363.141		43.4	359.307	357.731	360.874	352.257	352.167	352.345
	43.5	389.551	387.973	391.124	383.017	382.926	383.111	379.252	379.207	379.305	370.016	370.005	370.03		43.5	380.151	379.077	381.227	381.872	381.776	381.972	377.375	377.327	377.433	366.576	366.565	366.591		43.5	370.232	369.684	370.783	380.726	380.626	380.832	375.498	375.446	375.56	363.136	363.125	363.153		43.5	359.307	357.731	360.874	352.253	352.163	352.342
	43.6	389.551	387.973	391.124	383.024	382.933	383.118	379.268	379.223	379.321	370.023	370.013	370.037		43.6	380.151	379.077	381.227	381.881	381.785	381.98	377.394	377.345	377.451	366.585	366.575	366.601		43.6	370.232	369.684	370.783	380.738	380.638	380.843	375.519	375.467	375.582	363.147	363.137	363.164		43.6	359.307	357.731	360.874	352.25	352.159	352.338
	43.7	389.551	387.973	391.124	383.03	382.94	383.124	379.284	379.239	379.337	370.03	370.02	370.045		43.7	380.152	379.077	381.227	381.89	381.794	381.989	377.412	377.364	377.47	366.594	366.584	366.61		43.7	370.232	369.683	370.783	380.749	380.649	380.854	375.54	375.489	375.603	363.158	363.148	363.175		43.7	359.307	357.731	360.874	352.246	352.155	352.334
	43.8	389.551	387.973	391.124	383.037	382.946	383.131	379.3	379.254	379.353	370.038	370.027	370.052		43.8	380.152	379.077	381.227	381.898	381.803	381.998	377.43	377.382	377.488	366.604	366.593	366.619		43.8	370.231	369.683	370.782	380.76	380.66	380.865	375.561	375.51	375.624	363.169	363.159	363.186		43.8	359.307	357.731	360.874	352.242	352.152	352.33
	43.9	389.551	387.973	391.124	383.044	382.953	383.137	379.315	379.27	379.369	370.045	370.035	370.059		43.9	380.152	379.077	381.227	381.907	381.812	382.007	377.449	377.4	377.507	366.613	366.602	366.628		43.9	370.231	369.683	370.782	380.771	380.671	380.876	375.582	375.531	375.645	363.18	363.17	363.197		43.9	359.307	357.731	360.874	352.238	352.148	352.326
	44	389.551	387.973	391.124	383.05	382.959	383.144	379.331	379.286	379.384	370.052	370.042	370.067		44	380.152	379.078	381.227	381.916	381.82	382.015	377.467	377.419	377.525	366.622	366.611	366.637		44	370.231	369.683	370.782	380.781	380.681	380.887	375.603	375.552	375.665	363.191	363.18	363.208		44	359.307	357.731	360.874	352.234	352.144	352.323
	44.1	389.551	387.973	391.124	383.056	382.966	383.15	379.347	379.301	379.4	370.06	370.049	370.074		44.1	380.152	379.078	381.227	381.924	381.829	382.024	377.485	377.437	377.543	366.631	366.62	366.646		44.1	370.231	369.683	370.782	380.792	380.692	380.897	375.624	375.572	375.686	363.202	363.191	363.219		44.1	359.307	357.731	360.874	352.23	352.14	352.319
	44.2	389.551	387.973	391.124	383.063	382.972	383.157	379.362	379.317	379.415	370.067	370.057	370.081		44.2	380.152	379.078	381.227	381.933	381.837	382.032	377.504	377.455	377.561	366.64	366.63	366.655		44.2	370.231	369.683	370.782	380.803	380.703	380.908	375.645	375.593	375.707	363.213	363.202	363.23		44.2	359.307	357.731	360.874	352.227	352.136	352.315
	44.3	389.551	387.973	391.124	383.069	382.978	383.163	379.378	379.332	379.431	370.074	370.064	370.088		44.3	380.152	379.078	381.227	381.941	381.846	382.041	377.522	377.473	377.579	366.649	366.639	366.665		44.3	370.231	369.683	370.782	380.813	380.713	380.918	375.666	375.614	375.728	363.224	363.213	363.241		44.3	359.307	357.731	360.874	352.223	352.132	352.311
	44.4	389.551	387.973	391.124	383.075	382.984	383.169	379.393	379.348	379.446	370.082	370.071	370.096		44.4	380.152	379.078	381.227	381.949	381.854	382.049	377.54	377.491	377.597	366.658	366.648	366.674		44.4	370.231	369.683	370.782	380.824	380.724	380.929	375.686	375.635	375.748	363.235	363.224	363.252		44.4	359.307	357.731	360.874	352.219	352.128	352.308
	44.5	389.551	387.973	391.124	383.081	382.99	383.175	379.409	379.363	379.462	370.089	370.079	370.103		44.5	380.152	379.078	381.227	381.957	381.862	382.057	377.558	377.509	377.615	366.667	366.657	366.683		44.5	370.231	369.683	370.782	380.834	380.734	380.939	375.707	375.655	375.769	363.246	363.235	363.263		44.5	359.307	357.731	360.874	352.215	352.125	352.304
	44.6	389.551	387.973	391.124	383.087	382.996	383.181	379.424	379.379	379.477	370.096	370.086	370.11		44.6	380.152	379.078	381.227	381.966	381.87	382.065	377.576	377.527	377.633	366.676	366.666	366.692		44.6	370.231	369.683	370.782	380.844	380.744	380.949	375.728	375.676	375.79	363.257	363.246	363.273		44.6	359.307	357.731	360.874	352.211	352.121	352.3
	44.7	389.551	387.973	391.124	383.093	383.002	383.187	379.439	379.394	379.492	370.103	370.093	370.118		44.7	380.152	379.078	381.227	381.974	381.878	382.073	377.594	377.545	377.651	366.686	366.675	366.701		44.7	370.231	369.683	370.782	380.854	380.754	380.959	375.748	375.696	375.81	363.268	363.257	363.284		44.7	359.307	357.731	360.874	352.208	352.117	352.296
	44.8	389.551	387.973	391.124	383.099	383.008	383.193	379.454	379.409	379.508	370.111	370.1	370.125		44.8	380.152	379.078	381.227	381.982	381.886	382.081	377.611	377.563	377.669	366.695	366.684	366.71		44.8	370.231	369.683	370.782	380.864	380.764	380.969	375.769	375.717	375.83	363.279	363.268	363.295		44.8	359.307	357.731	360.874	352.204	352.113	352.293
	44.9	389.551	387.973	391.124	383.105	383.014	383.198	379.47	379.424	379.523	370.118	370.108	370.132		44.9	380.152	379.078	381.227	381.989	381.894	382.089	377.629	377.581	377.687	366.704	366.693	366.719		44.9	370.231	369.683	370.782	380.874	380.774	380.979	375.789	375.737	375.851	363.29	363.279	363.306		44.9	359.307	357.731	360.874	352.2	352.109	352.289
	45	389.551	387.973	391.124	383.11	383.02	383.204	379.485	379.44	379.538	370.125	370.115	370.14		45	380.152	379.078	381.227	381.997	381.902	382.097	377.647	377.599	377.704	366.713	366.702	366.728		45	370.231	369.683	370.782	380.884	380.784	380.989	375.809	375.758	375.871	363.3	363.29	363.317		45	359.307	357.731	360.874	352.196	352.106	352.285
	45.1	389.551	387.974	391.124	383.116	383.025	383.21	379.5	379.455	379.553	370.133	370.122	370.147		45.1	380.152	379.078	381.227	382.005	381.91	382.104	377.665	377.616	377.722	366.722	366.712	366.737		45.1	370.231	369.682	370.782	380.894	380.794	380.999	375.829	375.778	375.891	363.311	363.301	363.328		45.1	359.307	357.731	360.874	352.192	352.102	352.281
	45.2	389.551	387.974	391.124	383.121	383.031	383.215	379.515	379.47	379.568	370.14	370.13	370.154		45.2	380.152	379.078	381.227	382.013	381.917	382.112	377.682	377.634	377.74	366.731	366.721	366.747		45.2	370.231	369.682	370.782	380.904	380.804	381.009	375.85	375.798	375.911	363.322	363.312	363.339		45.2	359.307	357.731	360.874	352.189	352.098	352.278
	45.3	389.551	387.974	391.124	383.127	383.036	383.221	379.53	379.485	379.583	370.147	370.137	370.161		45.3	380.152	379.078	381.227	382.02	381.925	382.119	377.7	377.651	377.757	366.74	366.73	366.756		45.3	370.231	369.682	370.782	380.913	380.813	381.018	375.87	375.818	375.931	363.333	363.323	363.35		45.3	359.307	357.731	360.874	352.185	352.094	352.274
	45.4	389.551	387.974	391.124	383.132	383.042	383.226	379.545	379.5	379.598	370.155	370.144	370.169		45.4	380.152	379.078	381.227	382.028	381.932	382.127	377.717	377.669	377.775	366.749	366.739	366.765		45.4	370.231	369.682	370.782	380.923	380.823	381.028	375.89	375.838	375.951	363.344	363.334	363.361		45.4	359.307	357.731	360.874	352.181	352.09	352.27
	45.5	389.551	387.974	391.125	383.138	383.047	383.231	379.56	379.515	379.613	370.162	370.152	370.176		45.5	380.152	379.078	381.227	382.035	381.94	382.134	377.735	377.686	377.792	366.758	366.748	366.774		45.5	370.231	369.682	370.782	380.932	380.832	381.037	375.91	375.858	375.971	363.355	363.344	363.372		45.5	359.307	357.731	360.874	352.177	352.087	352.266
	45.6	389.551	387.974	391.125	383.143	383.052	383.237	379.575	379.53	379.628	370.169	370.159	370.183		45.6	380.152	379.078	381.227	382.042	381.947	382.141	377.752	377.704	377.81	366.768	366.757	366.783		45.6	370.231	369.682	370.782	380.942	380.842	381.046	375.93	375.878	375.991	363.366	363.355	363.383		45.6	359.307	357.731	360.874	352.174	352.083	352.263
	45.7	389.551	387.974	391.125	383.148	383.057	383.242	379.59	379.545	379.643	370.176	370.166	370.191		45.7	380.152	379.078	381.227	382.049	381.954	382.149	377.77	377.721	377.827	366.777	366.766	366.792		45.7	370.23	369.682	370.782	380.951	380.851	381.056	375.95	375.898	376.011	363.377	363.366	363.394		45.7	359.307	357.731	360.874	352.17	352.079	352.259
	45.8	389.551	387.974	391.125	383.153	383.062	383.247	379.605	379.559	379.657	370.184	370.174	370.198		45.8	380.152	379.078	381.227	382.057	381.961	382.156	377.787	377.739	377.844	366.786	366.775	366.801		45.8	370.23	369.682	370.782	380.96	380.86	381.065	375.969	375.918	376.031	363.388	363.377	363.405		45.8	359.307	357.731	360.874	352.166	352.075	352.255
	45.9	389.551	387.974	391.125	383.158	383.067	383.252	379.619	379.574	379.672	370.191	370.181	370.205		45.9	380.152	379.078	381.227	382.064	381.968	382.163	377.804	377.756	377.861	366.795	366.784	366.81		45.9	370.23	369.682	370.782	380.969	380.869	381.074	375.989	375.937	376.051	363.399	363.388	363.416		45.9	359.307	357.731	360.874	352.162	352.071	352.251
	46	389.551	387.974	391.125	383.163	383.072	383.257	379.634	379.589	379.687	370.198	370.188	370.212		46	380.152	379.078	381.227	382.071	381.975	382.17	377.821	377.773	377.878	366.804	366.794	366.819		46	370.23	369.682	370.781	380.978	380.878	381.083	376.009	375.957	376.07	363.41	363.399	363.426		46	359.307	357.731	360.874	352.159	352.068	352.248
	46.1	389.551	387.974	391.125	383.168	383.077	383.262	379.649	379.603	379.701	370.206	370.195	370.22		46.1	380.152	379.078	381.227	382.077	381.982	382.177	377.839	377.79	377.896	366.813	366.803	366.829		46.1	370.23	369.682	370.781	380.987	380.887	381.091	376.028	375.977	376.09	363.421	363.41	363.437		46.1	359.307	357.731	360.874	352.155	352.064	352.244
	46.2	389.551	387.974	391.125	383.173	383.082	383.266	379.663	379.618	379.716	370.213	370.203	370.227		46.2	380.152	379.078	381.227	382.084	381.989	382.183	377.856	377.807	377.913	366.822	366.812	366.838		46.2	370.23	369.682	370.781	380.996	380.896	381.1	376.048	375.996	376.109	363.432	363.421	363.448		46.2	359.307	357.731	360.874	352.151	352.06	352.24
	46.3	389.551	387.974	391.125	383.179	383.088	383.272	379.678	379.632	379.73	370.22	370.21	370.234		46.3	380.152	379.078	381.227	382.092	381.997	382.191	377.873	377.824	377.93	366.831	366.821	366.847		46.3	370.23	369.682	370.781	381.006	380.906	381.11	376.067	376.016	376.129	363.443	363.432	363.459		46.3	359.307	357.731	360.874	352.147	352.056	352.237
	46.4	389.551	387.974	391.125	383.184	383.094	383.278	379.692	379.647	379.745	370.228	370.217	370.242		46.4	380.152	379.078	381.227	382.1	382.005	382.199	377.89	377.841	377.947	366.841	366.83	366.856		46.4	370.23	369.682	370.781	381.015	380.916	381.12	376.087	376.035	376.148	363.454	363.443	363.47		46.4	359.307	357.731	360.874	352.144	352.053	352.233
	46.5	389.551	387.974	391.125	383.19	383.099	383.284	379.707	379.661	379.759	370.235	370.225	370.249		46.5	380.152	379.078	381.227	382.108	382.012	382.207	377.906	377.858	377.963	366.85	366.839	366.865		46.5	370.23	369.681	370.781	381.025	380.926	381.13	376.106	376.055	376.168	363.464	363.454	363.481		46.5	359.307	357.731	360.874	352.14	352.049	352.229
	46.6	389.551	387.974	391.125	383.196	383.105	383.289	379.721	379.676	379.774	370.242	370.232	370.256		46.6	380.152	379.078	381.227	382.115	382.02	382.214	377.923	377.875	377.98	366.859	366.848	366.874		46.6	370.229	369.681	370.78	381.035	380.935	381.139	376.126	376.074	376.187	363.475	363.465	363.492		46.6	359.307	357.731	360.874	352.136	352.045	352.226
	46.7	389.551	387.974	391.125	383.201	383.11	383.295	379.735	379.69	379.788	370.249	370.239	370.264		46.7	380.152	379.078	381.227	382.123	382.028	382.222	377.94	377.892	377.997	366.868	366.857	366.883		46.7	370.229	369.681	370.78	381.045	380.945	381.149	376.145	376.093	376.206	363.486	363.476	363.503		46.7	359.307	357.731	360.874	352.133	352.042	352.222
	46.8	389.551	387.974	391.125	383.207	383.116	383.3	379.75	379.704	379.802	370.257	370.247	370.271		46.8	380.152	379.078	381.227	382.131	382.035	382.23	377.957	377.908	378.014	366.877	366.867	366.892		46.8	370.229	369.681	370.78	381.054	380.955	381.159	376.164	376.112	376.225	363.497	363.487	363.514		46.8	359.307	357.731	360.874	352.129	352.038	352.218
	46.9	389.552	387.974	391.125	383.212	383.121	383.306	379.764	379.719	379.816	370.264	370.254	370.278		46.9	380.152	379.078	381.227	382.138	382.043	382.237	377.974	377.925	378.03	366.886	366.876	366.901		46.9	370.229	369.681	370.78	381.064	380.964	381.168	376.183	376.132	376.244	363.508	363.497	363.525		46.9	359.307	357.731	360.874	352.125	352.034	352.215
	47	389.552	387.974	391.125	383.218	383.127	383.311	379.778	379.733	379.831	370.271	370.261	370.285		47	380.152	379.078	381.227	382.146	382.05	382.244	377.99	377.942	378.047	366.895	366.885	366.911		47	370.229	369.681	370.78	381.074	380.974	381.178	376.202	376.151	376.263	363.519	363.508	363.536		47	359.307	357.731	360.874	352.122	352.031	352.211
	47.1	389.552	387.974	391.125	383.223	383.132	383.317	379.792	379.747	379.845	370.279	370.268	370.293		47.1	380.152	379.078	381.227	382.153	382.058	382.252	378.007	377.958	378.063	366.904	366.894	366.92		47.1	370.229	369.68	370.78	381.083	380.983	381.187	376.221	376.17	376.282	363.53	363.519	363.547		47.1	359.307	357.731	360.874	352.118	352.027	352.208
	47.2	389.552	387.974	391.125	383.228	383.138	383.322	379.806	379.761	379.859	370.286	370.276	370.3		47.2	380.152	379.078	381.227	382.16	382.065	382.259	378.023	377.975	378.08	366.913	366.903	366.929		47.2	370.228	369.68	370.78	381.092	380.993	381.197	376.24	376.189	376.301	363.541	363.53	363.558		47.2	359.307	357.731	360.874	352.114	352.023	352.204
	47.3	389.552	387.974	391.125	383.234	383.143	383.327	379.82	379.775	379.873	370.293	370.283	370.307		47.3	380.152	379.078	381.227	382.168	382.073	382.267	378.04	377.991	378.096	366.923	366.912	366.938		47.3	370.228	369.68	370.779	381.102	381.002	381.206	376.259	376.207	376.32	363.552	363.541	363.569		47.3	359.307	357.731	360.874	352.111	352.02	352.2
	47.4	389.552	387.974	391.125	383.239	383.148	383.332	379.834	379.789	379.887	370.301	370.29	370.315		47.4	380.152	379.078	381.227	382.175	382.08	382.274	378.056	378.008	378.113	366.932	366.921	366.947		47.4	370.228	369.68	370.779	381.111	381.011	381.215	376.278	376.226	376.339	363.563	363.552	363.579		47.4	359.307	357.731	360.874	352.107	352.016	352.197
	47.5	389.552	387.974	391.125	383.244	383.153	383.338	379.848	379.803	379.901	370.308	370.298	370.322		47.5	380.152	379.078	381.227	382.182	382.087	382.281	378.072	378.024	378.129	366.941	366.93	366.956		47.5	370.228	369.68	370.779	381.12	381.021	381.224	376.297	376.245	376.357	363.574	363.563	363.59		47.5	359.307	357.731	360.874	352.104	352.012	352.193
	47.6	389.552	387.974	391.125	383.249	383.159	383.343	379.862	379.817	379.915	370.315	370.305	370.329		47.6	380.152	379.078	381.227	382.189	382.094	382.288	378.089	378.04	378.145	366.95	366.939	366.965		47.6	370.228	369.68	370.779	381.13	381.03	381.234	376.315	376.264	376.376	363.585	363.574	363.601		47.6	359.307	357.731	360.874	352.1	352.009	352.19
	47.7	389.552	387.974	391.125	383.255	383.164	383.348	379.876	379.831	379.928	370.322	370.312	370.337		47.7	380.152	379.078	381.227	382.197	382.101	382.295	378.105	378.057	378.162	366.959	366.949	366.974		47.7	370.228	369.68	370.779	381.139	381.039	381.243	376.334	376.282	376.395	363.596	363.585	363.612		47.7	359.307	357.731	360.874	352.096	352.005	352.186
	47.8	389.552	387.974	391.125	383.26	383.169	383.353	379.89	379.845	379.942	370.33	370.32	370.344		47.8	380.152	379.078	381.227	382.204	382.108	382.302	378.121	378.073	378.178	366.968	366.958	366.983		47.8	370.228	369.679	370.779	381.148	381.048	381.252	376.352	376.301	376.413	363.607	363.596	363.623		47.8	359.307	357.731	360.874	352.093	352.001	352.182
	47.9	389.552	387.974	391.125	383.265	383.174	383.358	379.904	379.859	379.956	370.337	370.327	370.351		47.9	380.152	379.078	381.227	382.211	382.115	382.309	378.137	378.089	378.194	366.977	366.967	366.993		47.9	370.227	369.679	370.779	381.157	381.057	381.261	376.371	376.319	376.432	363.617	363.607	363.634		47.9	359.307	357.731	360.874	352.089	351.998	352.179
	48	389.552	387.974	391.125	383.27	383.179	383.363	379.917	379.872	379.97	370.344	370.334	370.358		48	380.152	379.078	381.227	382.218	382.122	382.316	378.153	378.105	378.21	366.986	366.976	367.002		48	370.227	369.679	370.778	381.166	381.066	381.27	376.389	376.338	376.45	363.628	363.618	363.645		48	359.307	357.731	360.874	352.086	351.994	352.175
	48.1	389.552	387.974	391.125	383.275	383.184	383.368	379.931	379.886	379.983	370.352	370.342	370.366		48.1	380.152	379.078	381.227	382.225	382.129	382.323	378.169	378.121	378.226	366.995	366.985	367.011		48.1	370.227	369.679	370.778	381.175	381.075	381.279	376.408	376.356	376.468	363.639	363.629	363.656		48.1	359.307	357.731	360.874	352.082	351.99	352.172
	48.2	389.552	387.974	391.125	383.279	383.189	383.373	379.945	379.9	379.997	370.359	370.349	370.373		48.2	380.152	379.078	381.227	382.231	382.136	382.33	378.185	378.137	378.242	367.005	366.994	367.02		48.2	370.227	369.679	370.778	381.184	381.084	381.287	376.426	376.374	376.487	363.65	363.64	363.667		48.2	359.307	357.731	360.874	352.078	351.987	352.168
	48.3	389.552	387.974	391.125	383.284	383.193	383.378	379.958	379.913	380.01	370.366	370.356	370.38		48.3	380.152	379.078	381.227	382.238	382.143	382.337	378.201	378.153	378.258	367.014	367.003	367.029		48.3	370.227	369.679	370.778	381.192	381.093	381.296	376.444	376.393	376.505	363.661	363.65	363.678		48.3	359.307	357.731	360.874	352.075	351.983	352.165
	48.4	389.552	387.974	391.125	383.289	383.198	383.382	379.972	379.927	380.024	370.374	370.363	370.388		48.4	380.152	379.078	381.227	382.245	382.15	382.344	378.217	378.169	378.273	367.023	367.012	367.038		48.4	370.227	369.679	370.778	381.201	381.102	381.305	376.462	376.411	376.523	363.672	363.661	363.689		48.4	359.307	357.731	360.874	352.071	351.98	352.161
	48.5	389.552	387.974	391.125	383.294	383.203	383.387	379.985	379.94	380.037	370.381	370.371	370.395		48.5	380.152	379.078	381.228	382.252	382.157	382.35	378.233	378.185	378.289	367.032	367.022	367.047		48.5	370.227	369.679	370.778	381.21	381.11	381.314	376.48	376.429	376.541	363.683	363.672	363.7		48.5	359.307	357.731	360.874	352.068	351.976	352.157
	48.6	389.552	387.974	391.125	383.299	383.208	383.392	379.999	379.953	380.051	370.388	370.378	370.402		48.6	380.152	379.078	381.228	382.258	382.163	382.357	378.249	378.2	378.305	367.041	367.031	367.056		48.6	370.227	369.678	370.778	381.218	381.119	381.322	376.499	376.447	376.559	363.694	363.683	363.711		48.6	359.307	357.731	360.874	352.064	351.972	352.154
	48.7	389.552	387.974	391.125	383.303	383.212	383.396	380.012	379.967	380.064	370.395	370.385	370.41		48.7	380.152	379.078	381.228	382.265	382.17	382.364	378.264	378.216	378.321	367.05	367.04	367.065		48.7	370.226	369.678	370.778	381.227	381.127	381.331	376.517	376.465	376.577	363.705	363.694	363.721		48.7	359.307	357.731	360.874	352.06	351.969	352.15
	48.8	389.552	387.974	391.125	383.308	383.217	383.401	380.025	379.98	380.077	370.403	370.393	370.417		48.8	380.152	379.078	381.228	382.272	382.176	382.37	378.28	378.232	378.336	367.059	367.049	367.075		48.8	370.226	369.678	370.777	381.235	381.136	381.339	376.534	376.483	376.595	363.716	363.705	363.732		48.8	359.307	357.731	360.874	352.057	351.965	352.147
	48.9	389.552	387.974	391.125	383.312	383.221	383.406	380.039	379.993	380.091	370.41	370.4	370.424		48.9	380.152	379.078	381.228	382.278	382.183	382.377	378.295	378.247	378.352	367.068	367.058	367.084		48.9	370.226	369.678	370.777	381.244	381.144	381.348	376.552	376.501	376.613	363.727	363.716	363.743		48.9	359.307	357.731	360.874	352.053	351.962	352.143
	49	389.552	387.974	391.125	383.317	383.226	383.41	380.052	380.007	380.104	370.417	370.407	370.431		49	380.152	379.078	381.228	382.285	382.189	382.383	378.311	378.263	378.367	367.078	367.067	367.093		49	370.226	369.678	370.777	381.252	381.153	381.356	376.57	376.519	376.631	363.738	363.727	363.754		49	359.307	357.731	360.874	352.05	351.958	352.14
	49.1	389.552	387.974	391.125	383.321	383.23	383.414	380.065	380.02	380.117	370.425	370.415	370.439		49.1	380.152	379.078	381.228	382.291	382.196	382.389	378.326	378.278	378.383	367.087	367.076	367.102		49.1	370.226	369.678	370.777	381.261	381.161	381.364	376.588	376.536	376.648	363.749	363.738	363.765		49.1	359.307	357.731	360.874	352.046	351.955	352.136
	49.2	389.552	387.974	391.125	383.326	383.235	383.419	380.078	380.033	380.13	370.432	370.422	370.446		49.2	380.152	379.078	381.228	382.297	382.202	382.396	378.342	378.294	378.398	367.096	367.085	367.111		49.2	370.226	369.678	370.777	381.269	381.169	381.372	376.606	376.554	376.666	363.76	363.749	363.776		49.2	359.307	357.731	360.874	352.043	351.951	352.133
	49.3	389.552	387.974	391.125	383.33	383.239	383.423	380.091	380.046	380.143	370.439	370.429	370.453		49.3	380.152	379.078	381.228	382.304	382.208	382.402	378.357	378.309	378.413	367.105	367.094	367.12		49.3	370.226	369.678	370.777	381.277	381.178	381.381	376.623	376.572	376.684	363.771	363.76	363.787		49.3	359.307	357.731	360.874	352.039	351.947	352.129
	49.4	389.552	387.974	391.125	383.334	383.244	383.428	380.104	380.059	380.156	370.447	370.436	370.461		49.4	380.152	379.078	381.228	382.31	382.215	382.408	378.373	378.324	378.429	367.114	367.104	367.129		49.4	370.226	369.677	370.777	381.285	381.186	381.389	376.641	376.589	376.701	363.781	363.771	363.798		49.4	359.307	357.731	360.874	352.036	351.944	352.126
	49.5	389.552	387.974	391.125	383.339	383.248	383.432	380.117	380.072	380.169	370.454	370.444	370.468		49.5	380.152	379.078	381.228	382.316	382.221	382.414	378.388	378.339	378.444	367.123	367.113	367.138		49.5	370.226	369.677	370.777	381.293	381.194	381.397	376.658	376.607	376.719	363.792	363.782	363.809		49.5	359.307	357.731	360.874	352.032	351.94	352.122
	49.6	389.552	387.974	391.125	383.343	383.252	383.436	380.13	380.085	380.182	370.461	370.451	370.475		49.6	380.152	379.078	381.228	382.322	382.227	382.42	378.403	378.355	378.459	367.132	367.122	367.148		49.6	370.225	369.677	370.777	381.301	381.202	381.405	376.676	376.624	376.736	363.803	363.793	363.82		49.6	359.307	357.731	360.874	352.029	351.937	352.119
	49.7	389.552	387.974	391.125	383.347	383.256	383.44	380.143	380.098	380.195	370.468	370.458	370.482		49.7	380.152	379.078	381.228	382.328	382.233	382.427	378.418	378.37	378.474	367.141	367.131	367.157		49.7	370.225	369.677	370.777	381.309	381.21	381.413	376.693	376.642	376.753	363.814	363.804	363.831		49.7	359.307	357.731	360.874	352.025	351.933	352.115
	49.8	389.552	387.974	391.125	383.351	383.26	383.444	380.156	380.111	380.208	370.476	370.466	370.49		49.8	380.152	379.078	381.228	382.334	382.239	382.433	378.433	378.385	378.489	367.15	367.14	367.166		49.8	370.225	369.677	370.776	381.317	381.218	381.421	376.71	376.659	376.771	363.825	363.814	363.842		49.8	359.307	357.731	360.874	352.022	351.93	352.112
	49.9	389.552	387.974	391.125	383.355	383.264	383.448	380.169	380.123	380.22	370.483	370.473	370.497		49.9	380.152	379.078	381.228	382.34	382.245	382.439	378.448	378.4	378.504	367.16	367.149	367.175		49.9	370.225	369.677	370.776	381.325	381.226	381.429	376.728	376.676	376.788	363.836	363.825	363.853		49.9	359.307	357.731	360.874	352.018	351.926	352.108
	50	389.552	387.974	391.125	383.359	383.269	383.453	380.181	380.136	380.233	370.49	370.48	370.504		50	380.152	379.078	381.228	382.346	382.251	382.444	378.463	378.415	378.519	367.169	367.158	367.184		50	370.225	369.677	370.776	381.333	381.234	381.436	376.745	376.693	376.805	363.847	363.836	363.864		50	359.307	357.731	360.874	352.015	351.923	352.105
	50.1	389.552	387.974	391.125	383.363	383.273	383.457	380.194	380.149	380.246	370.498	370.488	370.512		50.1	380.152	379.078	381.228	382.352	382.257	382.45	378.478	378.43	378.534	367.178	367.167	367.193		50.1	370.225	369.677	370.776	381.341	381.241	381.444	376.762	376.71	376.822	363.858	363.847	363.874		50.1	359.307	357.731	360.874	352.011	351.919	352.101
	50.2	389.552	387.974	391.125	383.367	383.276	383.46	380.207	380.161	380.258	370.505	370.495	370.519		50.2	380.152	379.078	381.228	382.358	382.263	382.456	378.493	378.444	378.549	367.187	367.177	367.202		50.2	370.225	369.677	370.776	381.349	381.249	381.452	376.779	376.727	376.839	363.869	363.858	363.885		50.2	359.307	357.731	360.874	352.008	351.916	352.098
	50.3	389.552	387.974	391.125	383.371	383.28	383.464	380.219	380.174	380.271	370.512	370.502	370.526		50.3	380.152	379.078	381.228	382.364	382.269	382.462	378.508	378.459	378.563	367.196	367.186	367.211		50.3	370.225	369.677	370.776	381.356	381.257	381.459	376.796	376.744	376.856	363.88	363.869	363.896		50.3	359.307	357.731	360.874	352.004	351.912	352.094
	50.4	389.552	387.974	391.125	383.375	383.284	383.468	380.232	380.187	380.284	370.52	370.51	370.534		50.4	380.152	379.078	381.228	382.37	382.274	382.468	378.522	378.474	378.578	367.205	367.195	367.22		50.4	370.225	369.677	370.776	381.364	381.264	381.467	376.813	376.761	376.873	363.891	363.88	363.907		50.4	359.307	357.731	360.874	352.001	351.909	352.091
	50.5	389.552	387.974	391.125	383.379	383.288	383.472	380.244	380.199	380.296	370.527	370.517	370.541		50.5	380.152	379.078	381.228	382.375	382.28	382.473	378.537	378.489	378.593	367.214	367.204	367.23		50.5	370.225	369.676	370.776	381.371	381.272	381.474	376.83	376.778	376.89	363.902	363.891	363.918		50.5	359.307	357.731	360.874	351.997	351.905	352.087
	50.6	389.552	387.974	391.125	383.383	383.292	383.476	380.257	380.212	380.308	370.534	370.524	370.548		50.6	380.152	379.078	381.228	382.381	382.286	382.479	378.552	378.503	378.607	367.223	367.213	367.239		50.6	370.225	369.676	370.776	381.379	381.279	381.482	376.847	376.795	376.906	363.913	363.902	363.929		50.6	359.307	357.731	360.874	351.994	351.902	352.084
	50.7	389.552	387.974	391.125	383.387	383.296	383.48	380.269	380.224	380.321	370.541	370.531	370.555		50.7	380.152	379.078	381.228	382.386	382.291	382.484	378.566	378.518	378.622	367.233	367.222	367.248		50.7	370.224	369.676	370.776	381.386	381.287	381.489	376.863	376.812	376.923	363.924	363.913	363.94		50.7	359.307	357.731	360.874	351.99	351.898	352.081
	50.8	389.552	387.974	391.125	383.39	383.299	383.483	380.281	380.236	380.333	370.549	370.539	370.563		50.8	380.152	379.078	381.228	382.392	382.297	382.49	378.581	378.532	378.636	367.242	367.231	367.257		50.8	370.224	369.676	370.776	381.394	381.294	381.497	376.88	376.829	376.94	363.934	363.924	363.951		50.8	359.307	357.731	360.874	351.987	351.895	352.077
	50.9	389.552	387.974	391.125	383.394	383.303	383.487	380.294	380.249	380.345	370.556	370.546	370.57		50.9	380.153	379.078	381.228	382.397	382.302	382.495	378.595	378.547	378.651	367.251	367.24	367.266		50.9	370.224	369.676	370.775	381.401	381.302	381.504	376.897	376.845	376.956	363.945	363.935	363.962		50.9	359.307	357.731	360.874	351.983	351.891	352.074
	51	389.552	387.974	391.125	383.397	383.306	383.49	380.306	380.261	380.358	370.563	370.553	370.577		51	380.153	379.078	381.228	382.403	382.308	382.501	378.61	378.561	378.665	367.26	367.249	367.275		51	370.224	369.676	370.775	381.408	381.309	381.511	376.913	376.862	376.973	363.956	363.945	363.973		51	359.307	357.731	360.874	351.98	351.888	352.07
	51.1	389.552	387.974	391.125	383.401	383.31	383.494	380.318	380.273	380.37	370.57	370.56	370.584		51.1	380.153	379.079	381.228	382.408	382.313	382.506	378.624	378.576	378.68	367.268	367.258	367.283		51.1	370.224	369.676	370.775	381.415	381.316	381.518	376.93	376.878	376.989	363.966	363.955	363.983		51.1	359.307	357.731	360.874	351.976	351.884	352.067
	51.2	389.552	387.974	391.125	383.405	383.313	383.497	380.33	380.285	380.382	370.577	370.567	370.591		51.2	380.153	379.079	381.228	382.413	382.318	382.511	378.638	378.59	378.694	367.277	367.266	367.292		51.2	370.224	369.676	370.775	381.422	381.323	381.525	376.946	376.895	377.006	363.976	363.965	363.993		51.2	359.307	357.731	360.874	351.973	351.881	352.063
	51.3	389.552	387.974	391.125	383.408	383.317	383.501	380.342	380.297	380.394	370.584	370.574	370.598		51.3	380.153	379.079	381.228	382.419	382.324	382.517	378.652	378.604	378.708	367.285	367.275	367.3		51.3	370.224	369.676	370.775	381.43	381.33	381.532	376.962	376.911	377.022	363.986	363.975	364.002		51.3	359.307	357.731	360.874	351.969	351.877	352.06
	51.4	389.552	387.974	391.125	383.411	383.32	383.504	380.354	380.309	380.406	370.591	370.581	370.605		51.4	380.153	379.079	381.228	382.424	382.329	382.522	378.667	378.618	378.722	367.294	367.283	367.309		51.4	370.224	369.676	370.775	381.437	381.337	381.539	376.979	376.927	377.038	363.996	363.985	364.012		51.4	359.307	357.731	360.874	351.966	351.874	352.057
	51.5	389.552	387.974	391.125	383.415	383.324	383.508	380.366	380.321	380.418	370.598	370.588	370.612		51.5	380.153	379.079	381.228	382.429	382.334	382.527	378.681	378.632	378.736	367.302	367.292	367.317		51.5	370.224	369.676	370.775	381.443	381.344	381.546	376.995	376.944	377.055	364.006	363.995	364.022		51.5	359.307	357.731	360.874	351.963	351.87	352.053
	51.6	389.552	387.974	391.125	383.418	383.327	383.511	380.378	380.333	380.43	370.605	370.595	370.619		51.6	380.153	379.079	381.228	382.434	382.339	382.532	378.695	378.646	378.75	367.311	367.3	367.326		51.6	370.224	369.676	370.775	381.45	381.351	381.553	377.011	376.96	377.071	364.016	364.005	364.032		51.6	359.307	357.731	360.874	351.959	351.867	352.05
	51.7	389.552	387.974	391.125	383.421	383.33	383.514	380.39	380.345	380.442	370.612	370.602	370.626		51.7	380.153	379.079	381.228	382.439	382.344	382.537	378.709	378.66	378.764	367.319	367.309	367.334		51.7	370.224	369.676	370.775	381.457	381.358	381.56	377.027	376.976	377.087	364.026	364.015	364.042		51.7	359.307	357.731	360.874	351.956	351.863	352.046
	51.8	389.552	387.974	391.125	383.425	383.333	383.517	380.402	380.357	380.454	370.619	370.609	370.633		51.8	380.153	379.079	381.228	382.444	382.349	382.542	378.723	378.674	378.778	367.328	367.317	367.343		51.8	370.224	369.675	370.775	381.464	381.365	381.567	377.043	376.992	377.103	364.036	364.025	364.052		51.8	359.307	357.731	360.874	351.952	351.86	352.043
	51.9	389.552	387.974	391.125	383.428	383.337	383.521	380.414	380.369	380.465	370.626	370.616	370.64		51.9	380.153	379.079	381.228	382.449	382.354	382.547	378.737	378.688	378.792	367.336	367.326	367.351		51.9	370.224	369.675	370.775	381.471	381.372	381.574	377.059	377.008	377.119	364.046	364.035	364.062		51.9	359.307	357.731	360.874	351.949	351.857	352.04
	52	389.552	387.974	391.125	383.431	383.34	383.524	380.426	380.381	380.477	370.633	370.623	370.647		52	380.153	379.079	381.228	382.454	382.359	382.552	378.75	378.702	378.806	367.345	367.334	367.36		52	370.224	369.675	370.775	381.477	381.378	381.58	377.075	377.024	377.135	364.056	364.045	364.072		52	359.307	357.731	360.874	351.946	351.853	352.036
	52.1	389.552	387.974	391.125	383.434	383.343	383.527	380.437	380.392	380.489	370.64	370.63	370.654		52.1	380.153	379.079	381.228	382.459	382.364	382.557	378.764	378.716	378.82	367.353	367.343	367.368		52.1	370.224	369.675	370.775	381.484	381.385	381.587	377.091	377.04	377.151	364.066	364.055	364.082		52.1	359.307	357.731	360.874	351.942	351.85	352.033
	52.2	389.552	387.974	391.125	383.437	383.346	383.53	380.449	380.404	380.5	370.647	370.637	370.661		52.2	380.153	379.079	381.228	382.464	382.369	382.562	378.778	378.73	378.833	367.361	367.351	367.377		52.2	370.223	369.675	370.775	381.491	381.391	381.593	377.107	377.056	377.166	364.076	364.065	364.092		52.2	359.307	357.731	360.874	351.939	351.846	352.029
	52.3	389.552	387.974	391.125	383.44	383.349	383.533	380.461	380.416	380.512	370.654	370.644	370.668		52.3	380.153	379.079	381.228	382.469	382.373	382.566	378.792	378.743	378.847	367.37	367.36	367.385		52.3	370.223	369.675	370.775	381.497	381.398	381.6	377.123	377.071	377.182	364.086	364.075	364.102		52.3	359.307	357.731	360.874	351.935	351.843	352.026
	52.4	389.552	387.974	391.125	383.443	383.352	383.536	380.472	380.427	380.524	370.661	370.651	370.675		52.4	380.153	379.079	381.228	382.473	382.378	382.571	378.805	378.757	378.861	367.378	367.368	367.394		52.4	370.223	369.675	370.775	381.504	381.404	381.606	377.138	377.087	377.198	364.096	364.085	364.112		52.4	359.307	357.731	360.874	351.932	351.84	352.023
	52.5	389.552	387.974	391.125	383.446	383.355	383.539	380.484	380.439	380.535	370.668	370.658	370.682		52.5	380.153	379.079	381.228	382.478	382.383	382.576	378.819	378.771	378.874	367.387	367.377	367.402		52.5	370.223	369.675	370.775	381.51	381.411	381.613	377.154	377.103	377.213	364.106	364.095	364.122		52.5	359.307	357.731	360.874	351.929	351.836	352.019
	52.6	389.552	387.974	391.125	383.449	383.358	383.541	380.495	380.45	380.547	370.675	370.665	370.689		52.6	380.153	379.079	381.228	382.482	382.387	382.58	378.832	378.784	378.888	367.395	367.385	367.411		52.6	370.223	369.675	370.774	381.516	381.417	381.619	377.169	377.118	377.229	364.116	364.105	364.132		52.6	359.307	357.731	360.874	351.925	351.833	352.016
	52.7	389.552	387.974	391.125	383.451	383.36	383.544	380.507	380.461	380.558	370.682	370.672	370.696		52.7	380.153	379.079	381.228	382.487	382.392	382.585	378.846	378.798	378.901	367.404	367.394	367.419		52.7	370.223	369.675	370.774	381.523	381.423	381.625	377.185	377.134	377.244	364.126	364.115	364.142		52.7	359.307	357.731	360.874	351.922	351.829	352.013
	52.8	389.552	387.974	391.125	383.454	383.363	383.547	380.518	380.473	380.569	370.689	370.679	370.703		52.8	380.153	379.079	381.228	382.491	382.396	382.589	378.859	378.811	378.914	367.412	367.402	367.428		52.8	370.223	369.675	370.774	381.529	381.43	381.631	377.2	377.149	377.26	364.136	364.125	364.152		52.8	359.307	357.731	360.874	351.918	351.826	352.009
	52.9	389.552	387.974	391.125	383.457	383.366	383.55	380.529	380.484	380.581	370.696	370.686	370.71		52.9	380.153	379.079	381.228	382.496	382.401	382.594	378.873	378.824	378.928	367.421	367.411	367.436		52.9	370.223	369.675	370.774	381.535	381.436	381.637	377.216	377.164	377.275	364.146	364.135	364.162		52.9	359.307	357.731	360.874	351.915	351.823	352.006
	53	389.552	387.974	391.125	383.46	383.368	383.552	380.541	380.496	380.593	370.703	370.693	370.717		53	380.153	379.079	381.228	382.5	382.405	382.598	378.887	378.839	378.942	367.429	367.419	367.444		53	370.223	369.675	370.774	381.541	381.442	381.643	377.232	377.181	377.291	364.156	364.145	364.172		53	359.307	357.731	360.874	351.912	351.819	352.003
	53.1	389.552	387.974	391.125	383.462	383.371	383.555	380.554	380.508	380.605	370.71	370.7	370.724		53.1	380.153	379.079	381.228	382.505	382.409	382.602	378.901	378.853	378.956	367.438	367.427	367.453		53.1	370.223	369.675	370.774	381.547	381.448	381.649	377.249	377.197	377.308	364.166	364.155	364.182		53.1	359.307	357.731	360.874	351.908	351.816	351.999
	53.2	389.552	387.974	391.125	383.465	383.374	383.558	380.566	380.52	380.617	370.717	370.707	370.731		53.2	380.153	379.079	381.228	382.509	382.414	382.606	378.915	378.867	378.97	367.446	367.436	367.461		53.2	370.223	369.675	370.774	381.553	381.454	381.655	377.265	377.214	377.324	364.176	364.165	364.192		53.2	359.307	357.731	360.874	351.905	351.813	351.996
	53.3	389.552	387.974	391.125	383.467	383.376	383.56	380.577	380.532	380.629	370.724	370.714	370.738		53.3	380.153	379.079	381.228	382.513	382.418	382.611	378.929	378.881	378.984	367.455	367.444	367.47		53.3	370.223	369.675	370.774	381.559	381.46	381.661	377.281	377.23	377.34	364.186	364.175	364.202		53.3	359.307	357.731	360.874	351.902	351.809	351.993
	53.4	389.552	387.974	391.125	383.47	383.379	383.563	380.589	380.544	380.641	370.731	370.721	370.745		53.4	380.153	379.079	381.228	382.517	382.422	382.615	378.943	378.895	378.998	367.463	367.453	367.478		53.4	370.223	369.675	370.774	381.565	381.466	381.667	377.297	377.246	377.356	364.196	364.185	364.212		53.4	359.307	357.731	360.874	351.898	351.806	351.989
	53.5	389.552	387.974	391.125	383.473	383.381	383.565	380.601	380.556	380.652	370.738	370.728	370.752		53.5	380.153	379.079	381.228	382.522	382.427	382.619	378.957	378.909	379.012	367.472	367.461	367.487		53.5	370.223	369.675	370.774	381.571	381.472	381.673	377.313	377.262	377.373	364.205	364.195	364.222		53.5	359.307	357.731	360.874	351.895	351.802	351.986
	53.6	389.552	387.974	391.125	383.476	383.384	383.568	380.613	380.568	380.664	370.745	370.735	370.759		53.6	380.153	379.079	381.228	382.527	382.431	382.624	378.971	378.923	379.026	367.48	367.47	367.495		53.6	370.223	369.675	370.774	381.578	381.478	381.68	377.33	377.278	377.389	364.215	364.205	364.232		53.6	359.307	357.731	360.874	351.892	351.799	351.983
	53.7	389.552	387.974	391.125	383.479	383.387	383.571	380.625	380.58	380.676	370.752	370.742	370.766		53.7	380.153	379.079	381.228	382.531	382.436	382.629	378.985	378.937	379.04	367.489	367.478	367.504		53.7	370.223	369.675	370.774	381.584	381.485	381.686	377.346	377.294	377.405	364.225	364.215	364.242		53.7	359.307	357.731	360.874	351.888	351.796	351.979
	53.8	389.552	387.974	391.125	383.482	383.39	383.574	380.637	380.592	380.688	370.759	370.749	370.773		53.8	380.153	379.079	381.228	382.536	382.441	382.634	378.999	378.951	379.054	367.497	367.487	367.512		53.8	370.223	369.675	370.774	381.591	381.491	381.693	377.362	377.31	377.421	364.235	364.225	364.252		53.8	359.307	357.731	360.874	351.885	351.793	351.976
	53.9	389.552	387.974	391.125	383.485	383.393	383.577	380.648	380.603	380.699	370.766	370.756	370.78		53.9	380.153	379.079	381.228	382.541	382.446	382.638	379.013	378.965	379.068	367.506	367.495	367.521		53.9	370.223	369.675	370.774	381.597	381.498	381.699	377.378	377.326	377.437	364.245	364.235	364.262		53.9	359.307	357.731	360.874	351.882	351.789	351.973
	54	389.552	387.974	391.125	383.488	383.396	383.58	380.66	380.615	380.711	370.773	370.763	370.787		54	380.153	379.079	381.228	382.545	382.45	382.643	379.027	378.979	379.082	367.514	367.504	367.529		54	370.223	369.675	370.774	381.603	381.504	381.706	377.394	377.342	377.453	364.255	364.245	364.272		54	359.307	357.731	360.874	351.879	351.786	351.97
	54.1	389.552	387.974	391.125	383.49	383.399	383.583	380.672	380.627	380.723	370.78	370.77	370.794		54.1	380.153	379.079	381.228	382.55	382.455	382.648	379.041	378.992	379.096	367.523	367.512	367.538		54.1	370.223	369.675	370.774	381.61	381.511	381.712	377.409	377.358	377.468	364.265	364.255	364.282		54.1	359.307	357.731	360.874	351.875	351.783	351.966
	54.2	389.552	387.974	391.125	383.493	383.402	383.586	380.683	380.638	380.734	370.787	370.777	370.801		54.2	380.153	379.079	381.228	382.555	382.46	382.652	379.054	379.006	379.109	367.531	367.521	367.546		54.2	370.223	369.675	370.774	381.616	381.517	381.718	377.425	377.374	377.484	364.275	364.265	364.292		54.2	359.307	357.731	360.874	351.872	351.779	351.963
	54.3	389.552	387.974	391.125	383.496	383.405	383.589	380.695	380.65	380.746	370.794	370.784	370.808		54.3	380.153	379.079	381.228	382.559	382.464	382.657	379.068	379.02	379.123	367.54	367.529	367.555		54.3	370.223	369.675	370.774	381.622	381.523	381.725	377.441	377.39	377.5	364.285	364.275	364.302		54.3	359.307	357.731	360.874	351.869	351.776	351.96
	54.4	389.552	387.974	391.125	383.499	383.408	383.592	380.707	380.661	380.758	370.801	370.791	370.815		54.4	380.153	379.079	381.228	382.564	382.469	382.661	379.082	379.033	379.137	367.548	367.538	367.563		54.4	370.223	369.675	370.774	381.629	381.53	381.731	377.457	377.406	377.516	364.295	364.285	364.312		54.4	359.307	357.731	360.874	351.865	351.773	351.957
	54.5	389.552	387.974	391.125	383.502	383.411	383.595	380.718	380.673	380.769	370.808	370.798	370.822		54.5	380.153	379.079	381.228	382.568	382.473	382.666	379.095	379.047	379.15	367.557	367.546	367.572		54.5	370.223	369.675	370.774	381.635	381.536	381.737	377.472	377.421	377.531	364.305	364.295	364.322		54.5	359.307	357.731	360.874	351.862	351.769	351.953
	54.6	389.552	387.974	391.125	383.505	383.413	383.597	380.73	380.684	380.78	370.815	370.805	370.829		54.6	380.153	379.079	381.228	382.573	382.478	382.67	379.109	379.061	379.164	367.565	367.555	367.58		54.6	370.223	369.675	370.774	381.641	381.542	381.743	377.488	377.437	377.547	364.315	364.305	364.332		54.6	359.307	357.731	360.874	351.859	351.766	351.95
	54.7	389.552	387.974	391.125	383.507	383.416	383.6	380.741	380.696	380.792	370.822	370.812	370.836		54.7	380.153	379.079	381.228	382.577	382.482	382.675	379.122	379.074	379.177	367.574	367.563	367.589		54.7	370.223	369.675	370.774	381.647	381.548	381.749	377.504	377.452	377.562	364.325	364.315	364.342		54.7	359.307	357.731	360.874	351.856	351.763	351.947
	54.8	389.552	387.974	391.125	383.51	383.419	383.603	380.752	380.707	380.803	370.829	370.819	370.843		54.8	380.153	379.079	381.228	382.582	382.487	382.679	379.136	379.088	379.191	367.582	367.572	367.597		54.8	370.223	369.675	370.774	381.653	381.554	381.755	377.519	377.468	377.578	364.335	364.324	364.352		54.8	359.307	357.731	360.874	351.852	351.76	351.944
	54.9	389.552	387.974	391.125	383.513	383.422	383.606	380.764	380.719	380.815	370.836	370.826	370.85		54.9	380.153	379.079	381.228	382.586	382.491	382.684	379.149	379.101	379.204	367.59	367.58	367.606		54.9	370.223	369.675	370.774	381.659	381.561	381.762	377.535	377.483	377.593	364.345	364.334	364.362		54.9	359.307	357.731	360.874	351.849	351.756	351.94
	55	389.552	387.974	391.125	383.516	383.424	383.608	380.775	380.73	380.826	370.843	370.833	370.857		55	380.153	379.079	381.228	382.591	382.495	382.688	379.163	379.114	379.217	367.599	367.589	367.614		55	370.223	369.675	370.774	381.666	381.567	381.768	377.55	377.499	377.609	364.355	364.344	364.371		55	359.307	357.731	360.874	351.846	351.753	351.937
	55.1	389.552	387.974	391.125	383.518	383.427	383.611	380.786	380.741	380.837	370.85	370.84	370.864		55.1	380.153	379.079	381.228	382.595	382.5	382.692	379.176	379.128	379.231	367.607	367.597	367.623		55.1	370.223	369.675	370.774	381.672	381.573	381.774	377.566	377.514	377.624	364.365	364.354	364.381		55.1	359.307	357.731	360.874	351.843	351.75	351.934
	55.2	389.552	387.974	391.125	383.521	383.43	383.613	380.798	380.752	380.848	370.857	370.847	370.871		55.2	380.153	379.079	381.228	382.599	382.504	382.696	379.189	379.141	379.244	367.616	367.606	367.631		55.2	370.223	369.675	370.774	381.678	381.579	381.779	377.581	377.53	377.64	364.375	364.364	364.391		55.2	359.307	357.731	360.874	351.839	351.747	351.931
	55.3	389.552	387.974	391.125	383.523	383.432	383.616	380.809	380.764	380.86	370.864	370.854	370.878		55.3	380.153	379.079	381.228	382.603	382.508	382.701	379.203	379.154	379.257	367.624	367.614	367.639		55.3	370.223	369.675	370.774	381.683	381.585	381.785	377.596	377.545	377.655	364.385	364.374	364.401		55.3	359.307	357.731	360.874	351.836	351.743	351.927
	55.4	389.552	387.974	391.125	383.526	383.435	383.619	380.82	380.775	380.871	370.871	370.861	370.885		55.4	380.153	379.079	381.228	382.608	382.513	382.705	379.216	379.168	379.27	367.633	367.623	367.648		55.4	370.223	369.675	370.774	381.689	381.59	381.791	377.611	377.56	377.67	364.395	364.384	364.411		55.4	359.307	357.731	360.874	351.833	351.74	351.924
	55.5	389.552	387.974	391.125	383.529	383.437	383.621	380.831	380.786	380.882	370.878	370.868	370.892		55.5	380.153	379.079	381.228	382.612	382.517	382.709	379.229	379.181	379.284	367.641	367.631	367.656		55.5	370.223	369.675	370.774	381.695	381.596	381.797	377.627	377.575	377.685	364.405	364.394	364.421		55.5	359.308	357.731	360.874	351.83	351.737	351.921
	55.6	389.552	387.974	391.125	383.531	383.44	383.624	380.842	380.797	380.893	370.885	370.875	370.899		55.6	380.153	379.079	381.228	382.616	382.521	382.713	379.242	379.194	379.297	367.65	367.64	367.665		55.6	370.223	369.675	370.774	381.701	381.602	381.803	377.642	377.591	377.7	364.415	364.404	364.431		55.6	359.308	357.731	360.874	351.827	351.734	351.918
	55.7	389.552	387.974	391.125	383.534	383.442	383.626	380.853	380.808	380.904	370.892	370.882	370.906		55.7	380.153	379.079	381.228	382.62	382.525	382.717	379.255	379.207	379.31	367.658	367.648	367.673		55.7	370.223	369.675	370.774	381.707	381.608	381.809	377.657	377.606	377.715	364.425	364.414	364.441		55.7	359.308	357.731	360.874	351.823	351.73	351.915
	55.8	389.552	387.974	391.125	383.536	383.445	383.629	380.864	380.819	380.915	370.899	370.889	370.912		55.8	380.153	379.079	381.228	382.624	382.529	382.722	379.268	379.22	379.323	367.667	367.656	367.682		55.8	370.223	369.675	370.774	381.713	381.614	381.815	377.672	377.621	377.73	364.435	364.424	364.451		55.8	359.308	357.731	360.874	351.82	351.727	351.912
	55.9	389.552	387.974	391.125	383.538	383.447	383.631	380.875	380.83	380.926	370.906	370.896	370.919		55.9	380.153	379.079	381.228	382.628	382.533	382.726	379.281	379.233	379.336	367.675	367.665	367.69		55.9	370.223	369.675	370.774	381.718	381.62	381.82	377.687	377.636	377.745	364.445	364.434	364.461		55.9	359.308	357.731	360.874	351.817	351.724	351.908
	56	389.552	387.974	391.125	383.541	383.45	383.633	380.886	380.841	380.937	370.913	370.903	370.926		56	380.153	379.079	381.228	382.632	382.537	382.73	379.294	379.246	379.349	367.684	367.673	367.699		56	370.223	369.675	370.774	381.724	381.625	381.826	377.702	377.651	377.76	364.455	364.444	364.471		56	359.308	357.731	360.874	351.814	351.721	351.905
	56.1	389.552	387.974	391.125	383.543	383.452	383.636	380.897	380.852	380.948	370.92	370.91	370.933		56.1	380.153	379.079	381.228	382.636	382.541	382.734	379.307	379.259	379.361	367.692	367.682	367.707		56.1	370.223	369.675	370.774	381.73	381.631	381.832	377.717	377.666	377.775	364.465	364.454	364.481		56.1	359.308	357.731	360.874	351.811	351.718	351.902
	56.2	389.552	387.974	391.125	383.546	383.454	383.638	380.908	380.863	380.959	370.927	370.917	370.94		56.2	380.153	379.079	381.228	382.64	382.545	382.738	379.32	379.272	379.374	367.701	367.69	367.716		56.2	370.223	369.675	370.774	381.735	381.637	381.837	377.732	377.681	377.79	364.475	364.464	364.491		56.2	359.308	357.731	360.874	351.807	351.714	351.899
	56.3	389.552	387.974	391.125	383.548	383.457	383.64	380.919	380.874	380.969	370.934	370.924	370.947		56.3	380.153	379.079	381.228	382.644	382.549	382.742	379.333	379.284	379.387	367.709	367.699	367.724		56.3	370.223	369.675	370.774	381.741	381.642	381.843	377.747	377.695	377.805	364.485	364.474	364.501		56.3	359.308	357.731	360.874	351.804	351.711	351.896
	56.4	389.552	387.974	391.125	383.55	383.459	383.643	380.93	380.884	380.98	370.941	370.931	370.954		56.4	380.153	379.079	381.228	382.648	382.553	382.745	379.345	379.297	379.4	367.718	367.707	367.733		56.4	370.223	369.675	370.774	381.747	381.648	381.848	377.761	377.71	377.82	364.495	364.484	364.511		56.4	359.308	357.731	360.874	351.801	351.708	351.893
	56.5	389.552	387.974	391.125	383.552	383.461	383.645	380.94	380.895	380.991	370.948	370.938	370.961		56.5	380.153	379.079	381.228	382.652	382.557	382.749	379.358	379.31	379.413	367.726	367.716	367.741		56.5	370.223	369.675	370.774	381.752	381.653	381.854	377.776	377.725	377.834	364.505	364.494	364.521		56.5	359.308	357.731	360.874	351.798	351.705	351.889
	56.6	389.552	387.974	391.125	383.555	383.463	383.647	380.951	380.906	381.002	370.955	370.945	370.968		56.6	380.153	379.079	381.228	382.656	382.561	382.753	379.371	379.323	379.425	367.735	367.724	367.75		56.6	370.223	369.675	370.774	381.758	381.659	381.859	377.791	377.74	377.849	364.515	364.504	364.531		56.6	359.308	357.731	360.874	351.795	351.702	351.886
	56.7	389.552	387.974	391.125	383.557	383.465	383.649	380.962	380.917	381.012	370.962	370.952	370.975		56.7	380.153	379.079	381.228	382.66	382.565	382.757	379.384	379.335	379.438	367.743	367.733	367.758		56.7	370.223	369.675	370.774	381.763	381.664	381.865	377.805	377.754	377.864	364.525	364.514	364.541		56.7	359.308	357.731	360.874	351.792	351.699	351.883
	56.8	389.552	387.974	391.125	383.559	383.468	383.651	380.972	380.927	381.023	370.969	370.959	370.982		56.8	380.153	379.079	381.228	382.664	382.569	382.761	379.396	379.348	379.451	367.752	367.741	367.767		56.8	370.223	369.675	370.774	381.768	381.67	381.87	377.82	377.769	377.878	364.535	364.524	364.551		56.8	359.308	357.731	360.874	351.788	351.695	351.88
	56.9	389.552	387.974	391.125	383.561	383.47	383.654	380.983	380.938	381.033	370.976	370.966	370.989		56.9	380.153	379.079	381.228	382.667	382.572	382.764	379.409	379.361	379.463	367.76	367.75	367.775		56.9	370.223	369.675	370.774	381.774	381.675	381.875	377.834	377.783	377.893	364.545	364.534	364.561		56.9	359.308	357.731	360.874	351.785	351.692	351.877
	57	389.552	387.974	391.125	383.563	383.472	383.656	380.994	380.948	381.044	370.983	370.973	370.996		57	380.153	379.079	381.228	382.671	382.576	382.768	379.421	379.373	379.476	367.769	367.758	367.784		57	370.223	369.675	370.774	381.779	381.68	381.881	377.849	377.798	377.907	364.555	364.544	364.571		57	359.308	357.731	360.874	351.782	351.689	351.874
	57.1	389.552	387.974	391.125	383.565	383.474	383.658	381.004	380.959	381.055	370.99	370.98	371.003		57.1	380.153	379.079	381.229	382.675	382.58	382.772	379.434	379.386	379.488	367.777	367.767	367.792		57.1	370.223	369.675	370.774	381.784	381.686	381.886	377.863	377.812	377.922	364.565	364.554	364.581		57.1	359.308	357.731	360.874	351.779	351.686	351.871
	57.2	389.552	387.974	391.125	383.567	383.476	383.66	381.015	380.969	381.065	370.997	370.987	371.01		57.2	380.153	379.079	381.229	382.679	382.583	382.776	379.446	379.398	379.5	367.786	367.775	367.801		57.2	370.223	369.675	370.774	381.79	381.691	381.891	377.878	377.827	377.936	364.575	364.564	364.591		57.2	359.308	357.731	360.874	351.776	351.683	351.868
	57.3	389.552	387.974	391.125	383.569	383.478	383.662	381.025	380.98	381.075	371.003	370.994	371.017		57.3	380.153	379.079	381.229	382.682	382.587	382.779	379.459	379.41	379.513	367.794	367.784	367.809		57.3	370.223	369.675	370.775	381.795	381.696	381.896	377.892	377.841	377.95	364.585	364.574	364.601		57.3	359.308	357.731	360.874	351.773	351.68	351.864
	57.4	389.552	387.974	391.125	383.571	383.48	383.664	381.035	380.99	381.086	371.01	371.001	371.024		57.4	380.153	379.079	381.229	382.686	382.591	382.783	379.471	379.423	379.525	367.803	367.792	367.818		57.4	370.223	369.675	370.775	381.8	381.701	381.902	377.906	377.855	377.964	364.595	364.584	364.611		57.4	359.308	357.731	360.874	351.77	351.677	351.861
	57.5	389.552	387.974	391.125	383.573	383.482	383.666	381.046	381.001	381.096	371.017	371.008	371.031		57.5	380.153	379.079	381.229	382.689	382.594	382.786	379.483	379.435	379.537	367.811	367.801	367.826		57.5	370.223	369.675	370.775	381.805	381.707	381.907	377.921	377.87	377.979	364.605	364.594	364.621		57.5	359.308	357.731	360.874	351.767	351.673	351.858
	57.6	389.552	387.974	391.125	383.575	383.484	383.668	381.056	381.011	381.106	371.024	371.015	371.038		57.6	380.153	379.079	381.229	382.693	382.598	382.79	379.496	379.447	379.55	367.819	367.809	367.834		57.6	370.224	369.675	370.775	381.81	381.712	381.912	377.935	377.884	377.993	364.615	364.604	364.631		57.6	359.308	357.731	360.874	351.764	351.67	351.855
	57.7	389.552	387.974	391.125	383.577	383.486	383.67	381.066	381.021	381.117	371.031	371.022	371.045		57.7	380.153	379.079	381.229	382.696	382.601	382.793	379.508	379.46	379.562	367.828	367.818	367.843		57.7	370.224	369.675	370.775	381.815	381.717	381.917	377.949	377.898	378.007	364.625	364.614	364.641		57.7	359.308	357.731	360.874	351.76	351.667	351.852
	57.8	389.552	387.974	391.125	383.579	383.488	383.672	381.077	381.032	381.127	371.038	371.029	371.052		57.8	380.153	379.079	381.229	382.7	382.605	382.797	379.52	379.472	379.574	367.836	367.826	367.851		57.8	370.224	369.675	370.775	381.821	381.722	381.922	377.963	377.912	378.021	364.634	364.624	364.651		57.8	359.308	357.731	360.874	351.757	351.664	351.849
	57.9	389.552	387.974	391.125	383.581	383.49	383.673	381.087	381.042	381.137	371.045	371.036	371.059		57.9	380.153	379.079	381.229	382.703	382.608	382.8	379.532	379.484	379.586	367.845	367.835	367.86		57.9	370.224	369.675	370.775	381.826	381.727	381.927	377.977	377.926	378.035	364.644	364.634	364.661		57.9	359.308	357.731	360.874	351.754	351.661	351.846
	58	389.552	387.974	391.125	383.583	383.491	383.675	381.097	381.052	381.147	371.052	371.043	371.066		58	380.153	379.079	381.229	382.707	382.612	382.804	379.544	379.496	379.598	367.853	367.843	367.868		58	370.224	369.676	370.775	381.831	381.732	381.932	377.991	377.94	378.049	364.654	364.644	364.671		58	359.308	357.731	360.874	351.751	351.658	351.843
	58.1	389.552	387.974	391.125	383.585	383.493	383.677	381.107	381.062	381.158	371.059	371.05	371.073		58.1	380.153	379.079	381.229	382.71	382.615	382.807	379.556	379.508	379.61	367.862	367.852	367.877		58.1	370.224	369.676	370.775	381.835	381.737	381.937	378.005	377.954	378.063	364.664	364.654	364.681		58.1	359.308	357.731	360.874	351.748	351.655	351.84
	58.2	389.552	387.974	391.125	383.586	383.495	383.679	381.117	381.072	381.168	371.066	371.057	371.08		58.2	380.153	379.079	381.229	382.713	382.618	382.81	379.568	379.52	379.622	367.87	367.86	367.885		58.2	370.224	369.676	370.775	381.84	381.742	381.942	378.019	377.968	378.077	364.674	364.664	364.691		58.2	359.308	357.731	360.874	351.745	351.652	351.837
	58.3	389.552	387.974	391.125	383.588	383.497	383.681	381.127	381.082	381.178	371.073	371.063	371.087		58.3	380.153	379.079	381.229	382.717	382.622	382.814	379.58	379.532	379.634	367.879	367.869	367.894		58.3	370.224	369.676	370.775	381.845	381.747	381.947	378.033	377.982	378.091	364.684	364.674	364.701		58.3	359.308	357.731	360.874	351.742	351.649	351.834
	58.4	389.552	387.974	391.125	383.59	383.498	383.682	381.138	381.092	381.188	371.08	371.07	371.094		58.4	380.153	379.079	381.229	382.72	382.625	382.817	379.592	379.544	379.646	367.887	367.877	367.902		58.4	370.224	369.676	370.775	381.85	381.751	381.951	378.047	377.996	378.105	364.694	364.684	364.711		58.4	359.308	357.731	360.874	351.739	351.646	351.831
	58.5	389.552	387.974	391.125	383.592	383.5	383.684	381.148	381.102	381.198	371.087	371.077	371.101		58.5	380.153	379.079	381.229	382.723	382.628	382.82	379.604	379.556	379.658	367.896	367.886	367.911		58.5	370.224	369.676	370.775	381.855	381.756	381.956	378.061	378.009	378.118	364.704	364.694	364.721		58.5	359.308	357.731	360.874	351.736	351.643	351.828
	58.6	389.552	387.974	391.125	383.593	383.502	383.686	381.157	381.112	381.208	371.094	371.084	371.108		58.6	380.153	379.079	381.229	382.726	382.631	382.823	379.616	379.568	379.67	367.904	367.894	367.919		58.6	370.224	369.676	370.775	381.86	381.761	381.961	378.074	378.023	378.132	364.714	364.704	364.731		58.6	359.308	357.731	360.874	351.733	351.639	351.825
	58.7	389.552	387.974	391.125	383.595	383.503	383.687	381.167	381.122	381.218	371.101	371.091	371.115		58.7	380.153	379.079	381.229	382.73	382.635	382.826	379.628	379.58	379.682	367.913	367.903	367.928		58.7	370.224	369.676	370.775	381.864	381.766	381.966	378.088	378.037	378.146	364.724	364.714	364.74		58.7	359.308	357.731	360.874	351.73	351.636	351.821
	58.8	389.552	387.974	391.125	383.596	383.505	383.689	381.177	381.132	381.227	371.108	371.098	371.122		58.8	380.153	379.079	381.229	382.733	382.638	382.83	379.639	379.591	379.693	367.921	367.911	367.936		58.8	370.224	369.676	370.775	381.869	381.77	381.97	378.102	378.05	378.159	364.734	364.724	364.75		58.8	359.308	357.731	360.874	351.727	351.633	351.818
	58.9	389.552	387.974	391.125	383.598	383.507	383.691	381.187	381.142	381.237	371.115	371.105	371.129		58.9	380.153	379.079	381.229	382.736	382.641	382.833	379.651	379.603	379.705	367.93	367.919	367.945		58.9	370.224	369.676	370.776	381.874	381.775	381.975	378.115	378.064	378.173	364.744	364.734	364.76		58.9	359.308	357.731	360.874	351.724	351.63	351.815
	59	389.552	387.974	391.125	383.6	383.508	383.692	381.197	381.152	381.247	371.122	371.112	371.136		59	380.153	379.079	381.229	382.739	382.644	382.836	379.663	379.615	379.717	367.938	367.928	367.953		59	370.224	369.676	370.776	381.878	381.78	381.979	378.129	378.078	378.186	364.754	364.743	364.77		59	359.308	357.731	360.874	351.721	351.627	351.812
	59.1	389.552	387.974	391.125	383.601	383.51	383.694	381.207	381.161	381.257	371.129	371.119	371.143		59.1	380.153	379.079	381.229	382.742	382.647	382.839	379.674	379.626	379.728	367.947	367.936	367.962		59.1	370.225	369.676	370.776	381.883	381.784	381.984	378.142	378.091	378.2	364.764	364.753	364.78		59.1	359.308	357.731	360.874	351.718	351.624	351.809
	59.2	389.552	387.974	391.125	383.603	383.511	383.695	381.216	381.171	381.266	371.136	371.126	371.15		59.2	380.153	379.079	381.229	382.745	382.65	382.842	379.686	379.638	379.74	367.955	367.945	367.97		59.2	370.225	369.676	370.776	381.887	381.789	381.989	378.156	378.105	378.213	364.774	364.763	364.79		59.2	359.308	357.731	360.874	351.715	351.621	351.806
	59.3	389.552	387.974	391.125	383.604	383.513	383.697	381.226	381.181	381.276	371.143	371.133	371.157		59.3	380.153	379.079	381.229	382.748	382.653	382.845	379.698	379.649	379.751	367.964	367.953	367.979		59.3	370.225	369.676	370.776	381.892	381.793	381.993	378.169	378.118	378.227	364.784	364.773	364.8		59.3	359.308	357.731	360.874	351.712	351.618	351.803
	59.4	389.552	387.974	391.125	383.606	383.514	383.698	381.236	381.191	381.286	371.15	371.14	371.164		59.4	380.153	379.079	381.229	382.751	382.656	382.848	379.709	379.661	379.763	367.972	367.962	367.987		59.4	370.225	369.676	370.776	381.896	381.798	381.998	378.182	378.131	378.24	364.794	364.783	364.81		59.4	359.308	357.731	360.874	351.709	351.615	351.8
	59.5	389.552	387.974	391.125	383.607	383.516	383.699	381.245	381.2	381.295	371.157	371.147	371.171		59.5	380.153	379.079	381.229	382.754	382.659	382.851	379.721	379.672	379.774	367.981	367.97	367.996		59.5	370.225	369.676	370.776	381.901	381.802	382.002	378.196	378.145	378.253	364.804	364.793	364.82		59.5	359.308	357.731	360.874	351.706	351.612	351.797
	59.6	389.552	387.974	391.125	383.608	383.517	383.701	381.255	381.21	381.305	371.164	371.154	371.178		59.6	380.153	379.079	381.229	382.757	382.662	382.854	379.732	379.684	379.786	367.989	367.979	368.004		59.6	370.224	369.676	370.776	381.905	381.807	382.006	378.209	378.158	378.266	364.814	364.803	364.83		59.6	359.308	357.731	360.874	351.703	351.609	351.794
	59.7	389.552	387.974	391.125	383.61	383.518	383.702	381.265	381.219	381.314	371.171	371.161	371.185		59.7	380.153	379.079	381.229	382.76	382.665	382.856	379.743	379.695	379.797	367.998	367.987	368.013		59.7	370.224	369.676	370.776	381.91	381.811	382.011	378.222	378.171	378.28	364.824	364.813	364.84		59.7	359.308	357.731	360.874	351.7	351.606	351.791
	59.8	389.552	387.974	391.125	383.611	383.52	383.703	381.274	381.229	381.324	371.178	371.168	371.192		59.8	380.153	379.079	381.229	382.763	382.668	382.859	379.755	379.706	379.808	368.006	367.996	368.021		59.8	370.224	369.676	370.776	381.914	381.815	382.015	378.235	378.184	378.293	364.834	364.823	364.85		59.8	359.308	357.731	360.874	351.697	351.603	351.788
	59.9	389.552	387.974	391.125	383.612	383.521	383.705	381.283	381.238	381.333	371.185	371.175	371.199		59.9	380.153	379.079	381.229	382.765	382.67	382.862	379.766	379.718	379.82	368.015	368.004	368.03		59.9	370.224	369.676	370.776	381.918	381.82	382.019	378.248	378.197	378.306	364.844	364.833	364.86		59.9	359.308	357.731	360.874	351.694	351.6	351.785
	60	389.552	387.974	391.125	383.614	383.522	383.706	381.293	381.248	381.343	371.192	371.182	371.206		60	380.153	379.079	381.229	382.768	382.673	382.865	379.777	379.729	379.831	368.023	368.013	368.038		60	370.224	369.676	370.776	381.923	381.824	382.024	378.261	378.21	378.319	364.854	364.843	364.87		60	359.308	357.731	360.874	351.691	351.597	351.783
	60.1	389.552	387.974	391.125	383.615	383.523	383.707	381.302	381.257	381.352	371.199	371.189	371.213		60.1	380.153	379.079	381.229	382.771	382.676	382.868	379.788	379.74	379.842	368.032	368.021	368.046		60.1	370.224	369.676	370.776	381.927	381.828	382.028	378.274	378.223	378.332	364.864	364.853	364.88		60.1	359.308	357.731	360.874	351.688	351.594	351.78
	60.2	389.552	387.974	391.125	383.616	383.525	383.709	381.312	381.266	381.362	371.206	371.196	371.22		60.2	380.153	379.079	381.229	382.774	382.679	382.87	379.8	379.751	379.853	368.04	368.03	368.055		60.2	370.224	369.676	370.776	381.931	381.832	382.032	378.287	378.236	378.345	364.874	364.863	364.89		60.2	359.308	357.731	360.874	351.685	351.591	351.777
	60.3	389.552	387.974	391.125	383.617	383.526	383.71	381.321	381.276	381.371	371.213	371.203	371.227		60.3	380.153	379.079	381.229	382.776	382.681	382.873	379.811	379.762	379.864	368.048	368.038	368.063		60.3	370.224	369.676	370.776	381.935	381.837	382.036	378.3	378.249	378.358	364.884	364.873	364.9		60.3	359.308	357.731	360.874	351.682	351.588	351.774
	60.4	389.552	387.974	391.125	383.618	383.527	383.711	381.33	381.285	381.38	371.22	371.21	371.234		60.4	380.154	379.079	381.229	382.779	382.684	382.876	379.822	379.774	379.875	368.057	368.047	368.072		60.4	370.224	369.676	370.776	381.939	381.841	382.04	378.313	378.262	378.37	364.894	364.883	364.91		60.4	359.308	357.731	360.874	351.679	351.585	351.771
	60.5	389.552	387.974	391.125	383.62	383.528	383.712	381.339	381.294	381.389	371.227	371.217	371.241		60.5	380.154	379.079	381.229	382.781	382.686	382.878	379.833	379.785	379.886	368.065	368.055	368.08		60.5	370.224	369.676	370.776	381.943	381.845	382.044	378.326	378.275	378.383	364.904	364.893	364.92		60.5	359.308	357.731	360.874	351.676	351.582	351.768
	60.6	389.552	387.974	391.125	383.621	383.529	383.713	381.349	381.303	381.399	371.234	371.224	371.248		60.6	380.154	379.079	381.229	382.784	382.689	382.881	379.844	379.796	379.897	368.074	368.064	368.089		60.6	370.224	369.676	370.776	381.947	381.849	382.048	378.339	378.288	378.396	364.914	364.903	364.93		60.6	359.308	357.731	360.874	351.673	351.579	351.765
	60.7	389.552	387.974	391.125	383.622	383.53	383.714	381.358	381.313	381.408	371.241	371.231	371.255		60.7	380.154	379.079	381.229	382.787	382.692	382.883	379.855	379.807	379.908	368.082	368.072	368.097		60.7	370.224	369.676	370.776	381.951	381.853	382.052	378.351	378.3	378.409	364.924	364.913	364.94		60.7	359.308	357.731	360.874	351.67	351.576	351.762
	60.8	389.552	387.974	391.125	383.623	383.532	383.716	381.367	381.322	381.417	371.248	371.238	371.262		60.8	380.154	379.079	381.229	382.789	382.694	382.886	379.866	379.817	379.919	368.091	368.081	368.106		60.8	370.224	369.676	370.776	381.956	381.857	382.057	378.364	378.313	378.421	364.934	364.923	364.95		60.8	359.308	357.731	360.874	351.667	351.573	351.759
	60.9	389.552	387.974	391.125	383.625	383.533	383.717	381.376	381.331	381.426	371.255	371.245	371.269		60.9	380.154	379.08	381.229	382.792	382.697	382.889	379.876	379.828	379.93	368.099	368.089	368.114		60.9	370.224	369.676	370.776	381.96	381.862	382.061	378.377	378.326	378.434	364.944	364.933	364.96		60.9	359.308	357.731	360.874	351.664	351.57	351.756
	61	389.552	387.974	391.125	383.626	383.535	383.718	381.385	381.34	381.435	371.262	371.252	371.276		61	380.154	379.08	381.229	382.795	382.7	382.892	379.887	379.839	379.941	368.108	368.098	368.123		61	370.224	369.676	370.776	381.965	381.866	382.065	378.389	378.338	378.447	364.954	364.943	364.97		61	359.308	357.731	360.874	351.661	351.568	351.753
	61.1	389.552	387.974	391.125	383.627	383.536	383.72	381.394	381.349	381.444	371.269	371.259	371.283		61.1	380.154	379.08	381.229	382.798	382.703	382.895	379.898	379.85	379.951	368.116	368.106	368.131		61.1	370.224	369.676	370.776	381.969	381.871	382.07	378.402	378.351	378.459	364.964	364.953	364.98		61.1	359.308	357.731	360.874	351.658	351.565	351.75
	61.2	389.552	387.974	391.125	383.629	383.537	383.721	381.403	381.358	381.453	371.276	371.266	371.29		61.2	380.154	379.08	381.229	382.801	382.706	382.898	379.909	379.861	379.962	368.125	368.115	368.14		61.2	370.224	369.676	370.776	381.973	381.875	382.074	378.414	378.363	378.471	364.974	364.963	364.99		61.2	359.308	357.731	360.874	351.655	351.562	351.747
	61.3	389.552	387.975	391.125	383.63	383.539	383.723	381.412	381.367	381.462	371.283	371.273	371.297		61.3	380.154	379.08	381.229	382.804	382.709	382.901	379.919	379.871	379.973	368.133	368.123	368.148		61.3	370.224	369.676	370.776	381.978	381.879	382.079	378.427	378.376	378.484	364.984	364.973	365		61.3	359.308	357.731	360.874	351.652	351.559	351.744
	61.4	389.552	387.975	391.125	383.632	383.54	383.724	381.421	381.376	381.471	371.29	371.28	371.304		61.4	380.154	379.08	381.229	382.807	382.712	382.903	379.93	379.882	379.983	368.142	368.132	368.157		61.4	370.224	369.676	370.776	381.982	381.884	382.083	378.439	378.388	378.496	364.994	364.983	365.01		61.4	359.308	357.731	360.874	351.649	351.556	351.741
	61.5	389.552	387.975	391.125	383.633	383.541	383.725	381.43	381.385	381.479	371.297	371.287	371.311		61.5	380.154	379.08	381.229	382.81	382.715	382.906	379.941	379.893	379.994	368.15	368.14	368.165		61.5	370.224	369.676	370.776	381.986	381.888	382.087	378.451	378.401	378.509	365.004	364.993	365.02		61.5	359.308	357.731	360.874	351.646	351.553	351.739
	61.6	389.552	387.975	391.125	383.634	383.543	383.727	381.439	381.393	381.488	371.304	371.294	371.318		61.6	380.154	379.08	381.229	382.813	382.718	382.909	379.951	379.903	380.005	368.159	368.149	368.174		61.6	370.224	369.676	370.776	381.991	381.892	382.091	378.464	378.413	378.521	365.014	365.003	365.03		61.6	359.308	357.731	360.874	351.644	351.55	351.736
	61.7	389.552	387.975	391.125	383.636	383.544	383.728	381.447	381.402	381.497	371.311	371.301	371.325		61.7	380.154	379.08	381.229	382.815	382.72	382.912	379.962	379.914	380.015	368.167	368.157	368.182		61.7	370.224	369.676	370.776	381.995	381.897	382.096	378.476	378.425	378.533	365.024	365.013	365.04		61.7	359.308	357.731	360.874	351.641	351.547	351.733
	61.8	389.552	387.975	391.125	383.637	383.545	383.729	381.456	381.411	381.506	371.318	371.308	371.332		61.8	380.154	379.08	381.229	382.818	382.723	382.915	379.972	379.924	380.026	368.176	368.165	368.191		61.8	370.224	369.676	370.776	381.999	381.901	382.1	378.488	378.437	378.545	365.034	365.023	365.05		61.8	359.308	357.731	360.874	351.638	351.544	351.73
	61.9	389.552	387.975	391.125	383.638	383.547	383.731	381.465	381.42	381.514	371.325	371.315	371.339		61.9	380.154	379.08	381.229	382.821	382.726	382.917	379.983	379.935	380.036	368.184	368.174	368.199		61.9	370.224	369.676	370.776	382.003	381.905	382.104	378.5	378.449	378.557	365.044	365.033	365.06		61.9	359.308	357.731	360.874	351.635	351.541	351.727
	62	389.552	387.975	391.125	383.64	383.548	383.732	381.474	381.428	381.523	371.332	371.322	371.346		62	380.154	379.08	381.229	382.824	382.729	382.92	379.993	379.945	380.046	368.193	368.182	368.208		62	370.224	369.676	370.776	382.008	381.909	382.108	378.512	378.462	378.569	365.053	365.043	365.07		62	359.308	357.731	360.874	351.632	351.538	351.724
	62.1	389.552	387.975	391.125	383.641	383.549	383.733	381.482	381.437	381.532	371.339	371.329	371.352		62.1	380.154	379.08	381.229	382.826	382.731	382.923	380.003	379.955	380.057	368.201	368.191	368.216		62.1	370.224	369.676	370.776	382.012	381.913	382.112	378.525	378.474	378.581	365.063	365.053	365.08		62.1	359.308	357.731	360.875	351.629	351.535	351.721
	62.2	389.552	387.975	391.125	383.642	383.55	383.734	381.491	381.445	381.54	371.346	371.336	371.359		62.2	380.154	379.08	381.229	382.829	382.734	382.925	380.014	379.966	380.067	368.21	368.199	368.225		62.2	370.224	369.676	370.776	382.016	381.918	382.117	378.537	378.486	378.593	365.073	365.063	365.09		62.2	359.308	357.731	360.875	351.626	351.533	351.718
	62.3	389.552	387.975	391.125	383.643	383.552	383.736	381.499	381.454	381.549	371.353	371.343	371.366		62.3	380.154	379.08	381.229	382.832	382.737	382.928	380.024	379.976	380.077	368.218	368.208	368.233		62.3	370.224	369.676	370.776	382.02	381.922	382.121	378.548	378.498	378.605	365.083	365.073	365.1		62.3	359.308	357.731	360.875	351.623	351.53	351.716
	62.4	389.552	387.975	391.125	383.644	383.553	383.737	381.508	381.463	381.557	371.36	371.35	371.373		62.4	380.154	379.08	381.229	382.834	382.739	382.931	380.034	379.986	380.087	368.227	368.216	368.241		62.4	370.224	369.676	370.776	382.024	381.926	382.125	378.56	378.509	378.617	365.093	365.083	365.11		62.4	359.308	357.731	360.875	351.621	351.527	351.713
	62.5	389.552	387.975	391.125	383.646	383.554	383.738	381.516	381.471	381.566	371.367	371.357	371.38		62.5	380.154	379.08	381.229	382.837	382.742	382.933	380.044	379.996	380.097	368.235	368.225	368.25		62.5	370.224	369.676	370.776	382.028	381.93	382.129	378.572	378.521	378.629	365.103	365.093	365.119		62.5	359.308	357.731	360.875	351.618	351.524	351.71
	62.6	389.552	387.975	391.125	383.647	383.555	383.739	381.525	381.479	381.574	371.374	371.364	371.387		62.6	380.154	379.08	381.229	382.84	382.745	382.936	380.054	380.006	380.108	368.244	368.233	368.258		62.6	370.225	369.676	370.776	382.032	381.934	382.133	378.584	378.533	378.641	365.113	365.103	365.129		62.6	359.308	357.731	360.875	351.615	351.521	351.707
	62.7	389.552	387.975	391.125	383.648	383.556	383.74	381.533	381.488	381.583	371.381	371.371	371.394		62.7	380.154	379.08	381.229	382.842	382.747	382.939	380.064	380.016	380.118	368.252	368.242	368.267		62.7	370.225	369.676	370.776	382.036	381.938	382.137	378.596	378.545	378.653	365.123	365.113	365.139		62.7	359.308	357.731	360.875	351.612	351.518	351.704
	62.8	389.552	387.975	391.125	383.649	383.557	383.741	381.541	381.496	381.591	371.388	371.378	371.401		62.8	380.154	379.08	381.229	382.845	382.75	382.941	380.075	380.026	380.128	368.261	368.25	368.275		62.8	370.225	369.676	370.776	382.04	381.942	382.141	378.608	378.557	378.664	365.133	365.123	365.149		62.8	359.308	357.731	360.875	351.609	351.515	351.701
	62.9	389.552	387.975	391.125	383.65	383.559	383.743	381.55	381.505	381.599	371.395	371.385	371.408		62.9	380.154	379.08	381.229	382.847	382.752	382.944	380.085	380.036	380.138	368.269	368.259	368.284		62.9	370.225	369.676	370.776	382.044	381.946	382.145	378.619	378.568	378.676	365.143	365.133	365.159		62.9	359.308	357.731	360.875	351.606	351.513	351.699
	63	389.552	387.975	391.125	383.651	383.56	383.744	381.558	381.513	381.608	371.402	371.392	371.415		63	380.154	379.08	381.229	382.85	382.755	382.946	380.094	380.046	380.148	368.278	368.267	368.292		63	370.225	369.676	370.776	382.048	381.95	382.149	378.631	378.58	378.688	365.153	365.143	365.169		63	359.308	357.731	360.875	351.603	351.51	351.696
	63.1	389.552	387.975	391.125	383.652	383.561	383.745	381.566	381.521	381.616	371.409	371.399	371.422		63.1	380.154	379.08	381.229	382.852	382.757	382.949	380.104	380.056	380.158	368.286	368.276	368.301		63.1	370.225	369.676	370.776	382.052	381.954	382.153	378.642	378.592	378.699	365.163	365.153	365.179		63.1	359.308	357.731	360.875	351.601	351.507	351.693
	63.2	389.552	387.975	391.125	383.654	383.562	383.746	381.575	381.529	381.624	371.416	371.406	371.429		63.2	380.154	379.08	381.229	382.855	382.76	382.951	380.114	380.066	380.167	368.294	368.284	368.309		63.2	370.225	369.676	370.776	382.056	381.958	382.157	378.654	378.603	378.711	365.173	365.163	365.189		63.2	359.308	357.731	360.875	351.598	351.504	351.69
	63.3	389.552	387.975	391.125	383.655	383.563	383.747	381.583	381.538	381.632	371.423	371.413	371.436		63.3	380.154	379.08	381.229	382.857	382.762	382.954	380.124	380.076	380.177	368.303	368.293	368.318		63.3	370.225	369.676	370.776	382.06	381.962	382.161	378.665	378.615	378.722	365.183	365.172	365.199		63.3	359.308	357.731	360.875	351.595	351.501	351.687
	63.4	389.552	387.975	391.125	383.656	383.564	383.748	381.591	381.546	381.64	371.43	371.42	371.443		63.4	380.154	379.08	381.229	382.86	382.765	382.956	380.134	380.086	380.187	368.311	368.301	368.326		63.4	370.225	369.676	370.776	382.064	381.966	382.164	378.677	378.626	378.734	365.193	365.182	365.209		63.4	359.308	357.731	360.875	351.592	351.498	351.684
	63.5	389.552	387.975	391.125	383.657	383.565	383.749	381.599	381.554	381.648	371.437	371.427	371.45		63.5	380.154	379.08	381.229	382.862	382.767	382.959	380.144	380.096	380.197	368.32	368.31	368.335		63.5	370.225	369.676	370.776	382.068	381.97	382.168	378.688	378.637	378.745	365.203	365.192	365.219		63.5	359.308	357.731	360.875	351.589	351.496	351.682
	63.6	389.552	387.975	391.125	383.658	383.566	383.75	381.607	381.562	381.656	371.444	371.434	371.457		63.6	380.154	379.08	381.229	382.865	382.77	382.961	380.153	380.105	380.206	368.328	368.318	368.343		63.6	370.225	369.676	370.776	382.072	381.973	382.172	378.7	378.649	378.756	365.213	365.202	365.229		63.6	359.308	357.731	360.875	351.587	351.493	351.679
	63.7	389.552	387.975	391.125	383.659	383.567	383.751	381.615	381.57	381.664	371.451	371.441	371.464		63.7	380.154	379.08	381.229	382.867	382.772	382.963	380.163	380.115	380.216	368.337	368.327	368.352		63.7	370.225	369.676	370.776	382.075	381.977	382.176	378.711	378.66	378.767	365.223	365.212	365.239		63.7	359.308	357.731	360.875	351.584	351.49	351.676
	63.8	389.552	387.975	391.125	383.66	383.568	383.752	381.623	381.578	381.672	371.458	371.448	371.471		63.8	380.154	379.08	381.229	382.869	382.774	382.966	380.173	380.125	380.226	368.345	368.335	368.36		63.8	370.225	369.676	370.776	382.079	381.981	382.18	378.722	378.671	378.779	365.233	365.222	365.249		63.8	359.308	357.731	360.875	351.581	351.487	351.673
	63.9	389.552	387.975	391.125	383.661	383.569	383.753	381.631	381.586	381.68	371.465	371.455	371.478		63.9	380.154	379.08	381.229	382.872	382.777	382.968	380.182	380.134	380.235	368.354	368.344	368.369		63.9	370.225	369.676	370.776	382.083	381.985	382.183	378.733	378.682	378.79	365.243	365.232	365.259		63.9	359.308	357.731	360.875	351.578	351.484	351.671
	64	389.552	387.975	391.125	383.662	383.57	383.754	381.639	381.594	381.688	371.472	371.462	371.485		64	380.154	379.08	381.229	382.874	382.779	382.97	380.192	380.144	380.245	368.362	368.352	368.377		64	370.225	369.676	370.776	382.087	381.989	382.187	378.744	378.694	378.801	365.253	365.242	365.269		64	359.308	357.731	360.875	351.575	351.482	351.668
	64.1	389.552	387.975	391.125	383.662	383.571	383.755	381.647	381.602	381.696	371.479	371.469	371.492		64.1	380.154	379.08	381.229	382.876	382.781	382.973	380.201	380.153	380.254	368.371	368.361	368.386		64.1	370.225	369.676	370.776	382.091	381.992	382.191	378.756	378.705	378.812	365.263	365.252	365.279		64.1	359.308	357.731	360.875	351.573	351.479	351.665
	64.2	389.552	387.975	391.125	383.663	383.572	383.756	381.655	381.609	381.704	371.486	371.476	371.499		64.2	380.154	379.08	381.229	382.879	382.784	382.975	380.211	380.163	380.264	368.379	368.369	368.394		64.2	370.225	369.677	370.776	382.094	381.996	382.195	378.767	378.716	378.823	365.273	365.262	365.289		64.2	359.308	357.731	360.875	351.57	351.476	351.662
	64.3	389.553	387.975	391.125	383.664	383.573	383.757	381.662	381.617	381.712	371.493	371.483	371.506		64.3	380.154	379.08	381.229	382.881	382.786	382.977	380.22	380.172	380.273	368.388	368.378	368.403		64.3	370.225	369.677	370.776	382.098	382	382.198	378.778	378.727	378.834	365.283	365.272	365.299		64.3	359.308	357.731	360.875	351.567	351.473	351.659
	64.4	389.553	387.975	391.125	383.665	383.573	383.757	381.67	381.625	381.72	371.5	371.49	371.513		64.4	380.154	379.08	381.229	382.883	382.788	382.98	380.229	380.181	380.282	368.396	368.386	368.411		64.4	370.225	369.677	370.776	382.102	382.003	382.202	378.789	378.738	378.845	365.293	365.282	365.309		64.4	359.308	357.731	360.875	351.564	351.47	351.657
	64.5	389.553	387.975	391.125	383.666	383.574	383.758	381.678	381.633	381.727	371.507	371.497	371.52		64.5	380.154	379.08	381.229	382.886	382.791	382.982	380.239	380.191	380.292	368.405	368.395	368.42		64.5	370.225	369.677	370.776	382.105	382.007	382.205	378.799	378.749	378.856	365.303	365.292	365.319		64.5	359.308	357.731	360.875	351.562	351.468	351.654
	64.6	389.553	387.975	391.126	383.667	383.575	383.759	381.686	381.64	381.735	371.514	371.504	371.527		64.6	380.154	379.08	381.229	382.888	382.793	382.984	380.248	380.2	380.301	368.413	368.403	368.428		64.6	370.225	369.677	370.776	382.109	382.011	382.209	378.81	378.759	378.867	365.313	365.302	365.329		64.6	359.308	357.731	360.875	351.559	351.465	351.651
	64.7	389.553	387.975	391.126	383.668	383.576	383.76	381.693	381.648	381.743	371.521	371.511	371.534		64.7	380.154	379.08	381.229	382.89	382.795	382.986	380.257	380.209	380.31	368.422	368.411	368.436		64.7	370.225	369.677	370.776	382.112	382.014	382.213	378.821	378.77	378.878	365.323	365.312	365.339		64.7	359.308	357.731	360.875	351.556	351.462	351.649
	64.8	389.553	387.975	391.126	383.668	383.577	383.761	381.701	381.656	381.75	371.528	371.518	371.541		64.8	380.154	379.08	381.229	382.892	382.797	382.988	380.266	380.218	380.319	368.43	368.42	368.445		64.8	370.225	369.677	370.776	382.116	382.018	382.216	378.832	378.781	378.888	365.333	365.322	365.349		64.8	359.308	357.731	360.875	351.553	351.459	351.646
	64.9	389.553	387.975	391.126	383.669	383.577	383.762	381.708	381.663	381.758	371.535	371.525	371.548		64.9	380.154	379.08	381.229	382.894	382.799	382.991	380.276	380.227	380.328	368.439	368.428	368.453		64.9	370.225	369.677	370.776	382.12	382.021	382.22	378.843	378.792	378.899	365.343	365.332	365.359		64.9	359.308	357.731	360.875	351.551	351.457	351.643
	65	389.553	387.975	391.126	383.67	383.578	383.762	381.716	381.671	381.765	371.541	371.532	371.555		65	380.154	379.08	381.229	382.897	382.802	382.993	380.285	380.237	380.337	368.447	368.437	368.462		65	370.225	369.677	370.776	382.123	382.025	382.223	378.853	378.802	378.91	365.353	365.342	365.369		65	359.308	357.731	360.875	351.548	351.454	351.64
	65.1	389.553	387.975	391.126	383.671	383.579	383.763	381.723	381.678	381.773	371.548	371.539	371.562		65.1	380.154	379.08	381.229	382.899	382.804	382.995	380.294	380.246	380.346	368.456	368.445	368.47		65.1	370.225	369.677	370.776	382.127	382.028	382.227	378.864	378.813	378.92	365.363	365.352	365.379		65.1	359.308	357.731	360.875	351.545	351.451	351.638
	65.2	389.553	387.975	391.126	383.672	383.58	383.764	381.731	381.686	381.78	371.555	371.546	371.569		65.2	380.154	379.08	381.229	382.901	382.806	382.997	380.303	380.255	380.355	368.464	368.454	368.479		65.2	370.225	369.677	370.776	382.13	382.032	382.23	378.874	378.824	378.931	365.373	365.362	365.389		65.2	359.308	357.731	360.875	351.542	351.448	351.635
	65.3	389.553	387.975	391.126	383.672	383.58	383.765	381.738	381.693	381.788	371.562	371.553	371.576		65.3	380.154	379.08	381.229	382.903	382.808	382.999	380.312	380.264	380.364	368.473	368.462	368.487		65.3	370.225	369.677	370.776	382.133	382.035	382.234	378.885	378.834	378.941	365.383	365.372	365.399		65.3	359.308	357.731	360.875	351.54	351.446	351.632
	65.4	389.553	387.975	391.126	383.673	383.581	383.765	381.746	381.7	381.795	371.569	371.56	371.583		65.4	380.154	379.08	381.229	382.905	382.81	383.001	380.321	380.273	380.373	368.481	368.471	368.496		65.4	370.225	369.677	370.776	382.137	382.039	382.237	378.896	378.845	378.952	365.393	365.382	365.409		65.4	359.308	357.731	360.875	351.537	351.443	351.629
	65.5	389.553	387.975	391.126	383.674	383.582	383.766	381.753	381.708	381.802	371.576	371.567	371.59		65.5	380.154	379.08	381.229	382.907	382.812	383.003	380.33	380.281	380.382	368.49	368.479	368.504		65.5	370.225	369.677	370.776	382.14	382.042	382.24	378.906	378.855	378.962	365.403	365.392	365.419		65.5	359.308	357.731	360.875	351.534	351.44	351.627
	65.6	389.553	387.975	391.126	383.674	383.583	383.767	381.76	381.715	381.81	371.583	371.574	371.597		65.6	380.154	379.08	381.229	382.909	382.814	383.005	380.338	380.29	380.391	368.498	368.488	368.513		65.6	370.225	369.677	370.776	382.144	382.045	382.244	378.916	378.865	378.973	365.413	365.402	365.429		65.6	359.308	357.731	360.875	351.532	351.438	351.624
	65.7	389.553	387.975	391.126	383.675	383.583	383.767	381.768	381.722	381.817	371.59	371.581	371.604		65.7	380.154	379.08	381.229	382.911	382.816	383.007	380.347	380.299	380.4	368.507	368.496	368.521		65.7	370.225	369.677	370.776	382.147	382.049	382.247	378.927	378.876	378.983	365.423	365.412	365.439		65.7	359.308	357.731	360.875	351.529	351.435	351.621
	65.8	389.553	387.975	391.126	383.676	383.584	383.768	381.775	381.73	381.824	371.597	371.588	371.611		65.8	380.154	379.08	381.229	382.913	382.818	383.009	380.356	380.308	380.409	368.515	368.505	368.529		65.8	370.225	369.677	370.776	382.15	382.052	382.25	378.937	378.886	378.993	365.432	365.422	365.448		65.8	359.308	357.731	360.875	351.526	351.432	351.619
	65.9	389.553	387.975	391.126	383.676	383.584	383.769	381.782	381.737	381.831	371.604	371.594	371.617		65.9	380.154	379.08	381.229	382.915	382.82	383.011	380.365	380.317	380.417	368.523	368.512	368.537		65.9	370.225	369.677	370.776	382.154	382.056	382.254	378.947	378.896	379.003	365.441	365.431	365.457		65.9	359.308	357.731	360.875	351.523	351.43	351.616
	66	389.553	387.975	391.126	383.677	383.585	383.769	381.789	381.744	381.838	371.61	371.601	371.624		66	380.154	379.08	381.229	382.917	382.822	383.013	380.373	380.325	380.426	368.53	368.52	368.545		66	370.225	369.677	370.776	382.157	382.059	382.257	378.957	378.907	379.014	365.45	365.44	365.466		66	359.308	357.731	360.875	351.521	351.427	351.613
	66.1	389.553	387.975	391.126	383.677	383.586	383.77	381.796	381.751	381.845	371.617	371.607	371.63		66.1	380.154	379.08	381.229	382.919	382.824	383.015	380.382	380.334	380.435	368.538	368.528	368.553		66.1	370.225	369.677	370.776	382.16	382.062	382.26	378.967	378.917	379.024	365.46	365.449	365.476		66.1	359.308	357.731	360.875	351.518	351.424	351.611
	66.2	389.553	387.975	391.126	383.678	383.586	383.77	381.803	381.758	381.853	371.624	371.614	371.637		66.2	380.154	379.08	381.229	382.921	382.826	383.017	380.391	380.342	380.443	368.546	368.536	368.561		66.2	370.225	369.677	370.776	382.164	382.065	382.264	378.978	378.927	379.034	365.469	365.458	365.485		66.2	359.308	357.731	360.875	351.515	351.421	351.608
	66.3	389.553	387.975	391.126	383.679	383.587	383.771	381.81	381.765	381.86	371.63	371.62	371.644		66.3	380.154	379.08	381.229	382.923	382.828	383.019	380.399	380.351	380.452	368.554	368.544	368.569		66.3	370.225	369.677	370.776	382.167	382.069	382.267	378.988	378.937	379.044	365.478	365.467	365.494		66.3	359.308	357.731	360.875	351.513	351.419	351.605
	66.4	389.553	387.975	391.126	383.679	383.587	383.771	381.817	381.772	381.867	371.637	371.627	371.65		66.4	380.154	379.08	381.229	382.925	382.83	383.021	380.408	380.36	380.46	368.562	368.552	368.577		66.4	370.225	369.677	370.776	382.17	382.072	382.27	378.998	378.947	379.054	365.487	365.476	365.503		66.4	359.308	357.731	360.875	351.51	351.416	351.603
	66.5	389.553	387.975	391.126	383.68	383.588	383.772	381.824	381.779	381.873	371.643	371.634	371.657		66.5	380.154	379.08	381.229	382.926	382.831	383.023	380.416	380.368	380.469	368.57	368.56	368.584		66.5	370.225	369.677	370.776	382.173	382.075	382.273	379.008	378.957	379.064	365.496	365.485	365.512		66.5	359.308	357.731	360.875	351.507	351.413	351.6
	66.6	389.553	387.975	391.126	383.68	383.588	383.773	381.831	381.786	381.88	371.65	371.64	371.663		66.6	380.154	379.08	381.229	382.928	382.833	383.024	380.424	380.376	380.477	368.578	368.567	368.592		66.6	370.225	369.677	370.776	382.176	382.078	382.276	379.018	378.967	379.074	365.505	365.495	365.521		66.6	359.308	357.731	360.875	351.505	351.411	351.597
	66.7	389.553	387.975	391.126	383.681	383.589	383.773	381.838	381.793	381.887	371.656	371.647	371.67		66.7	380.154	379.08	381.229	382.93	382.835	383.026	380.433	380.385	380.485	368.585	368.575	368.6		66.7	370.225	369.677	370.776	382.179	382.081	382.279	379.027	378.977	379.083	365.514	365.504	365.53		66.7	359.308	357.731	360.875	351.502	351.408	351.595
	66.8	389.553	387.975	391.126	383.681	383.589	383.774	381.845	381.8	381.894	371.663	371.653	371.677		66.8	380.154	379.08	381.229	382.932	382.837	383.028	380.441	380.393	380.494	368.593	368.583	368.608		66.8	370.225	369.677	370.776	382.183	382.084	382.282	379.037	378.986	379.093	365.523	365.513	365.539		66.8	359.308	357.731	360.875	351.499	351.405	351.592
	66.9	389.553	387.975	391.126	383.682	383.59	383.774	381.852	381.807	381.901	371.67	371.66	371.683		66.9	380.154	379.08	381.229	382.934	382.839	383.03	380.449	380.401	380.502	368.601	368.591	368.616		66.9	370.225	369.677	370.777	382.186	382.088	382.286	379.047	378.996	379.103	365.533	365.522	365.549		66.9	359.308	357.731	360.875	351.497	351.403	351.589
	67	389.553	387.975	391.126	383.682	383.59	383.774	381.859	381.813	381.908	371.676	371.667	371.69		67	380.154	379.08	381.229	382.935	382.84	383.032	380.458	380.41	380.51	368.609	368.599	368.624		67	370.225	369.677	370.777	382.189	382.091	382.289	379.057	379.006	379.113	365.542	365.531	365.558		67	359.308	357.731	360.875	351.494	351.4	351.587
	67.1	389.553	387.975	391.126	383.683	383.591	383.775	381.865	381.82	381.914	371.683	371.673	371.696		67.1	380.154	379.08	381.229	382.937	382.842	383.033	380.466	380.418	380.518	368.617	368.607	368.632		67.1	370.225	369.677	370.777	382.192	382.094	382.292	379.066	379.016	379.122	365.551	365.54	365.567		67.1	359.308	357.731	360.875	351.492	351.398	351.584
	67.2	389.553	387.975	391.126	383.683	383.591	383.775	381.872	381.827	381.921	371.689	371.68	371.703		67.2	380.154	379.08	381.229	382.939	382.844	383.035	380.474	380.426	380.526	368.625	368.615	368.639		67.2	370.225	369.677	370.777	382.195	382.097	382.295	379.076	379.025	379.132	365.56	365.549	365.576		67.2	359.308	357.731	360.875	351.489	351.395	351.582
	67.3	389.553	387.975	391.126	383.683	383.591	383.776	381.879	381.834	381.928	371.696	371.686	371.709		67.3	380.154	379.08	381.229	382.941	382.846	383.037	380.482	380.434	380.535	368.633	368.622	368.647		67.3	370.225	369.677	370.777	382.198	382.1	382.298	379.086	379.035	379.141	365.569	365.558	365.585		67.3	359.308	357.731	360.875	351.486	351.392	351.579
	67.4	389.553	387.975	391.126	383.684	383.592	383.776	381.885	381.84	381.934	371.703	371.693	371.716		67.4	380.154	379.08	381.229	382.942	382.847	383.038	380.49	380.442	380.543	368.64	368.63	368.655		67.4	370.226	369.677	370.777	382.201	382.103	382.301	379.095	379.044	379.151	365.578	365.568	365.594		67.4	359.308	357.731	360.875	351.484	351.39	351.576
	67.5	389.553	387.975	391.126	383.684	383.592	383.776	381.892	381.847	381.941	371.709	371.699	371.723		67.5	380.154	379.08	381.229	382.944	382.849	383.04	380.498	380.45	380.551	368.648	368.638	368.663		67.5	370.226	369.677	370.777	382.204	382.106	382.304	379.104	379.054	379.16	365.587	365.577	365.603		67.5	359.308	357.731	360.875	351.481	351.387	351.574
	67.6	389.553	387.975	391.126	383.684	383.593	383.777	381.899	381.854	381.948	371.716	371.706	371.729		67.6	380.154	379.08	381.229	382.946	382.851	383.042	380.507	380.459	380.559	368.656	368.646	368.671		67.6	370.226	369.677	370.777	382.207	382.109	382.306	379.114	379.064	379.17	365.596	365.586	365.612		67.6	359.308	357.731	360.875	351.479	351.384	351.571
	67.7	389.553	387.975	391.126	383.685	383.593	383.777	381.906	381.861	381.955	371.722	371.713	371.736		67.7	380.154	379.08	381.229	382.947	382.852	383.043	380.516	380.468	380.568	368.664	368.654	368.679		67.7	370.226	369.677	370.777	382.21	382.112	382.309	379.125	379.074	379.181	365.606	365.595	365.622		67.7	359.308	357.731	360.875	351.476	351.382	351.569
	67.8	389.553	387.975	391.126	383.685	383.593	383.777	381.914	381.868	381.963	371.729	371.719	371.742		67.8	380.154	379.08	381.229	382.949	382.854	383.045	380.525	380.477	380.577	368.672	368.662	368.687		67.8	370.226	369.677	370.777	382.212	382.114	382.312	379.135	379.085	379.191	365.615	365.604	365.631		67.8	359.308	357.731	360.875	351.473	351.379	351.566
	67.9	389.553	387.975	391.126	383.685	383.593	383.778	381.921	381.876	381.97	371.735	371.726	371.749		67.9	380.154	379.08	381.229	382.95	382.855	383.046	380.534	380.486	380.586	368.68	368.669	368.694		67.9	370.226	369.678	370.777	382.215	382.117	382.315	379.146	379.095	379.202	365.624	365.613	365.64		67.9	359.308	357.731	360.875	351.471	351.377	351.563
	68	389.553	387.975	391.126	383.686	383.594	383.778	381.928	381.883	381.977	371.742	371.732	371.755		68	380.154	379.08	381.229	382.952	382.857	383.048	380.542	380.494	380.595	368.688	368.677	368.702		68	370.226	369.678	370.777	382.218	382.12	382.318	379.156	379.106	379.212	365.633	365.622	365.649		68	359.308	357.731	360.875	351.468	351.374	351.561
	68.1	389.553	387.975	391.126	383.686	383.594	383.779	381.936	381.89	381.985	371.749	371.739	371.762		68.1	380.154	379.08	381.229	382.954	382.859	383.05	380.551	380.503	380.604	368.695	368.685	368.71		68.1	370.226	369.678	370.777	382.222	382.123	382.321	379.167	379.116	379.223	365.642	365.631	365.658		68.1	359.308	357.731	360.875	351.466	351.371	351.558
	68.2	389.553	387.975	391.126	383.687	383.595	383.779	381.943	381.898	381.992	371.755	371.746	371.769		68.2	380.154	379.08	381.229	382.956	382.861	383.052	380.56	380.512	380.613	368.703	368.693	368.718		68.2	370.226	369.678	370.777	382.225	382.127	382.325	379.177	379.127	379.233	365.651	365.641	365.667		68.2	359.308	357.731	360.875	351.463	351.369	351.556
	68.3	389.553	387.975	391.126	383.688	383.596	383.78	381.95	381.905	381.999	371.762	371.752	371.775		68.3	380.154	379.08	381.229	382.958	382.863	383.054	380.569	380.521	380.621	368.711	368.701	368.726		68.3	370.226	369.678	370.777	382.228	382.13	382.328	379.188	379.137	379.243	365.66	365.65	365.676		68.3	359.308	357.731	360.875	351.46	351.366	351.553
	68.4	389.553	387.975	391.126	383.688	383.596	383.781	381.958	381.912	382.006	371.768	371.759	371.782		68.4	380.154	379.08	381.229	382.96	382.865	383.056	380.578	380.53	380.63	368.719	368.709	368.734		68.4	370.226	369.678	370.777	382.231	382.133	382.331	379.198	379.147	379.254	365.67	365.659	365.685		68.4	359.308	357.731	360.875	351.458	351.364	351.551
	68.5	389.553	387.975	391.126	383.689	383.597	383.781	381.965	381.92	382.014	371.775	371.765	371.788		68.5	380.154	379.08	381.229	382.962	382.867	383.058	380.587	380.539	380.639	368.727	368.717	368.741		68.5	370.226	369.678	370.777	382.234	382.136	382.334	379.208	379.158	379.264	365.679	365.668	365.695		68.5	359.308	357.731	360.875	351.455	351.361	351.548
	68.6	389.553	387.975	391.126	383.689	383.597	383.782	381.972	381.927	382.021	371.782	371.772	371.795		68.6	380.154	379.08	381.229	382.964	382.869	383.06	380.595	380.547	380.648	368.735	368.724	368.749		68.6	370.226	369.678	370.777	382.238	382.14	382.337	379.219	379.168	379.274	365.688	365.677	365.704		68.6	359.308	357.731	360.875	351.453	351.358	351.545
	68.7	389.553	387.975	391.126	383.69	383.598	383.782	381.979	381.934	382.028	371.788	371.778	371.802		68.7	380.154	379.08	381.229	382.965	382.87	383.061	380.604	380.556	380.656	368.743	368.732	368.757		68.7	370.226	369.678	370.777	382.241	382.143	382.34	379.229	379.178	379.285	365.697	365.686	365.713		68.7	359.308	357.731	360.875	351.45	351.356	351.543
	68.8	389.553	387.975	391.126	383.691	383.599	383.783	381.986	381.941	382.035	371.795	371.785	371.808		68.8	380.154	379.08	381.229	382.967	382.872	383.063	380.613	380.565	380.665	368.75	368.74	368.765		68.8	370.226	369.678	370.777	382.244	382.146	382.344	379.239	379.189	379.295	365.706	365.695	365.722		68.8	359.308	357.731	360.875	351.447	351.353	351.54
	68.9	389.553	387.975	391.126	383.691	383.599	383.783	381.994	381.948	382.042	371.801	371.792	371.815		68.9	380.154	379.08	381.229	382.969	382.874	383.065	380.622	380.574	380.674	368.758	368.748	368.773		68.9	370.226	369.678	370.777	382.247	382.149	382.347	379.249	379.199	379.305	365.715	365.704	365.731		68.9	359.308	357.731	360.875	351.445	351.351	351.538
	69	389.553	387.975	391.126	383.692	383.6	383.784	382.001	381.955	382.049	371.808	371.798	371.821		69	380.154	379.08	381.229	382.971	382.876	383.067	380.63	380.582	380.682	368.766	368.756	368.781		69	370.226	369.678	370.777	382.25	382.152	382.35	379.26	379.209	379.315	365.724	365.714	365.74		69	359.308	357.731	360.875	351.442	351.348	351.535
	69.1	389.553	387.975	391.126	383.692	383.6	383.785	382.008	381.962	382.057	371.814	371.805	371.828		69.1	380.154	379.08	381.229	382.973	382.878	383.069	380.639	380.591	380.691	368.774	368.764	368.789		69.1	370.226	369.678	370.777	382.253	382.155	382.353	379.27	379.219	379.325	365.733	365.723	365.749		69.1	359.308	357.731	360.875	351.44	351.346	351.533
	69.2	389.553	387.975	391.126	383.693	383.601	383.785	382.015	381.97	382.064	371.821	371.811	371.834		69.2	380.154	379.08	381.23	382.975	382.88	383.071	380.647	380.599	380.7	368.782	368.772	368.796		69.2	370.226	369.678	370.777	382.257	382.159	382.356	379.28	379.229	379.336	365.743	365.732	365.758		69.2	359.308	357.731	360.875	351.437	351.343	351.53
	69.3	389.553	387.975	391.126	383.693	383.601	383.786	382.022	381.977	382.071	371.828	371.818	371.841		69.3	380.154	379.08	381.23	382.977	382.882	383.072	380.656	380.608	380.708	368.79	368.779	368.804		69.3	370.226	369.678	370.777	382.26	382.162	382.359	379.29	379.239	379.346	365.752	365.741	365.768		69.3	359.308	357.731	360.875	351.435	351.34	351.527
	69.4	389.553	387.975	391.126	383.694	383.602	383.786	382.029	381.984	382.078	371.834	371.825	371.848		69.4	380.154	379.08	381.23	382.978	382.883	383.074	380.664	380.616	380.717	368.798	368.787	368.812		69.4	370.226	369.678	370.777	382.263	382.165	382.362	379.3	379.249	379.356	365.761	365.75	365.777		69.4	359.308	357.731	360.875	351.432	351.338	351.525
	69.5	389.553	387.975	391.126	383.694	383.602	383.787	382.036	381.991	382.085	371.841	371.831	371.854		69.5	380.154	379.08	381.23	382.98	382.885	383.076	380.673	380.625	380.725	368.805	368.795	368.82		69.5	370.226	369.678	370.778	382.266	382.168	382.365	379.31	379.259	379.366	365.77	365.759	365.786		69.5	359.308	357.731	360.875	351.429	351.335	351.522
	69.6	389.553	387.975	391.126	383.695	383.603	383.787	382.043	381.997	382.091	371.847	371.838	371.861		69.6	380.154	379.08	381.23	382.982	382.887	383.078	380.681	380.633	380.734	368.813	368.803	368.828		69.6	370.226	369.678	370.778	382.269	382.171	382.369	379.32	379.269	379.376	365.779	365.768	365.795		69.6	359.308	357.731	360.875	351.427	351.333	351.52
	69.7	389.553	387.975	391.126	383.696	383.604	383.788	382.05	382.004	382.098	371.854	371.844	371.867		69.7	380.154	379.08	381.23	382.984	382.889	383.08	380.69	380.642	380.742	368.821	368.811	368.836		69.7	370.226	369.678	370.778	382.272	382.174	382.372	379.33	379.279	379.386	365.788	365.777	365.804		69.7	359.308	357.731	360.875	351.424	351.33	351.517
	69.8	389.553	387.975	391.126	383.696	383.604	383.788	382.057	382.011	382.105	371.861	371.851	371.874		69.8	380.154	379.08	381.23	382.986	382.891	383.082	380.698	380.65	380.75	368.829	368.819	368.844		69.8	370.226	369.678	370.778	382.275	382.177	382.375	379.34	379.289	379.395	365.797	365.787	365.813		69.8	359.308	357.731	360.875	351.422	351.328	351.515
	69.9	389.553	387.975	391.126	383.697	383.605	383.789	382.063	382.018	382.112	371.867	371.857	371.881		69.9	380.154	379.08	381.23	382.987	382.892	383.083	380.707	380.659	380.759	368.837	368.827	368.851		69.9	370.227	369.678	370.778	382.278	382.18	382.378	379.35	379.299	379.405	365.806	365.796	365.822		69.9	359.308	357.731	360.875	351.419	351.325	351.512
	70	389.553	387.975	391.126	383.697	383.605	383.789	382.07	382.025	382.119	371.874	371.864	371.887		70	380.154	379.08	381.23	382.989	382.894	383.085	380.715	380.667	380.767	368.845	368.834	368.859		70	370.227	369.678	370.778	382.281	382.183	382.381	379.36	379.309	379.415	365.816	365.805	365.831		70	359.308	357.731	360.875	351.417	351.323	351.51
	70.1	389.553	387.975	391.126	383.698	383.606	383.79	382.077	382.032	382.126	371.88	371.871	371.894		70.1	380.154	379.08	381.23	382.991	382.896	383.087	380.723	380.675	380.775	368.852	368.842	368.867		70.1	370.227	369.678	370.778	382.284	382.186	382.384	379.37	379.319	379.425	365.825	365.814	365.84		70.1	359.308	357.731	360.875	351.414	351.32	351.507
	70.2	389.553	387.975	391.126	383.698	383.606	383.79	382.084	382.039	382.133	371.887	371.877	371.9		70.2	380.154	379.08	381.23	382.993	382.898	383.089	380.732	380.684	380.784	368.86	368.85	368.875		70.2	370.227	369.678	370.778	382.287	382.189	382.387	379.379	379.329	379.435	365.834	365.823	365.85		70.2	359.308	357.731	360.875	351.412	351.318	351.505
	70.3	389.553	387.975	391.126	383.699	383.607	383.791	382.091	382.045	382.139	371.893	371.884	371.907		70.3	380.154	379.08	381.23	382.994	382.899	383.09	380.74	380.692	380.792	368.868	368.858	368.883		70.3	370.227	369.679	370.778	382.29	382.192	382.39	379.389	379.338	379.445	365.843	365.832	365.859		70.3	359.308	357.731	360.875	351.409	351.315	351.502
	70.4	389.553	387.975	391.126	383.699	383.607	383.791	382.098	382.052	382.146	371.9	371.89	371.913		70.4	380.154	379.08	381.23	382.996	382.901	383.092	380.748	380.7	380.8	368.876	368.866	368.891		70.4	370.227	369.679	370.778	382.293	382.195	382.393	379.399	379.348	379.454	365.852	365.841	365.868		70.4	359.308	357.731	360.875	351.407	351.313	351.5
	70.5	389.553	387.975	391.126	383.699	383.607	383.792	382.104	382.059	382.153	371.907	371.897	371.92		70.5	380.154	379.08	381.23	382.998	382.903	383.094	380.756	380.708	380.808	368.884	368.874	368.898		70.5	370.227	369.679	370.778	382.296	382.198	382.396	379.409	379.358	379.464	365.861	365.85	365.877		70.5	359.308	357.731	360.875	351.404	351.31	351.497
	70.6	389.553	387.975	391.126	383.7	383.608	383.792	382.111	382.066	382.16	371.913	371.904	371.927		70.6	380.154	379.08	381.23	383	382.905	383.095	380.765	380.717	380.817	368.892	368.882	368.906		70.6	370.227	369.679	370.778	382.299	382.201	382.399	379.418	379.368	379.474	365.87	365.86	365.886		70.6	359.308	357.731	360.875	351.402	351.308	351.495
	70.7	389.553	387.975	391.126	383.7	383.608	383.793	382.118	382.072	382.166	371.92	371.91	371.933		70.7	380.154	379.08	381.23	383.001	382.906	383.097	380.773	380.725	380.825	368.9	368.889	368.914		70.7	370.227	369.679	370.778	382.302	382.204	382.402	379.428	379.377	379.483	365.879	365.869	365.895		70.7	359.308	357.731	360.875	351.399	351.305	351.492
	70.8	389.553	387.975	391.126	383.701	383.609	383.793	382.124	382.079	382.173	371.926	371.917	371.94		70.8	380.154	379.08	381.23	383.003	382.908	383.099	380.781	380.733	380.833	368.907	368.897	368.922		70.8	370.227	369.679	370.778	382.305	382.207	382.405	379.438	379.387	379.493	365.889	365.878	365.904		70.8	359.308	357.731	360.875	351.397	351.302	351.49
	70.9	389.553	387.975	391.126	383.701	383.609	383.794	382.131	382.086	382.179	371.933	371.923	371.946		70.9	380.154	379.08	381.23	383.005	382.91	383.101	380.789	380.741	380.841	368.915	368.905	368.93		70.9	370.227	369.679	370.778	382.308	382.21	382.407	379.447	379.396	379.502	365.898	365.887	365.913		70.9	359.308	357.731	360.875	351.394	351.3	351.487
	71	389.553	387.975	391.126	383.702	383.61	383.794	382.137	382.092	382.186	371.94	371.93	371.953		71	380.154	379.08	381.23	383.006	382.911	383.102	380.797	380.749	380.849	368.923	368.913	368.938		71	370.227	369.679	370.778	382.311	382.213	382.41	379.457	379.406	379.512	365.907	365.896	365.923		71	359.308	357.731	360.875	351.392	351.298	351.485
	71.1	389.553	387.975	391.126	383.702	383.61	383.794	382.144	382.099	382.193	371.946	371.937	371.959		71.1	380.154	379.08	381.23	383.008	382.913	383.104	380.805	380.757	380.857	368.931	368.921	368.946		71.1	370.227	369.679	370.778	382.314	382.216	382.413	379.466	379.416	379.521	365.916	365.905	365.932		71.1	359.308	357.731	360.875	351.389	351.295	351.482
	71.2	389.553	387.975	391.126	383.703	383.611	383.795	382.151	382.105	382.199	371.953	371.943	371.966		71.2	380.154	379.08	381.23	383.01	382.915	383.106	380.813	380.765	380.865	368.939	368.929	368.953		71.2	370.227	369.679	370.778	382.317	382.219	382.416	379.476	379.425	379.531	365.925	365.914	365.941		71.2	359.308	357.731	360.875	351.387	351.293	351.48
	71.3	389.553	387.975	391.126	383.703	383.611	383.795	382.157	382.112	382.206	371.959	371.95	371.973		71.3	380.154	379.08	381.23	383.011	382.916	383.107	380.821	380.773	380.873	368.947	368.937	368.961		71.3	370.227	369.679	370.778	382.32	382.222	382.419	379.485	379.435	379.54	365.934	365.923	365.95		71.3	359.308	357.731	360.875	351.384	351.29	351.477
	71.4	389.553	387.975	391.126	383.703	383.611	383.796	382.164	382.118	382.212	371.966	371.956	371.979		71.4	380.154	379.08	381.23	383.013	382.918	383.109	380.829	380.781	380.881	368.955	368.944	368.969		71.4	370.227	369.679	370.778	382.323	382.225	382.422	379.495	379.444	379.55	365.943	365.933	365.959		71.4	359.308	357.731	360.875	351.382	351.288	351.475
	71.5	389.553	387.975	391.126	383.704	383.612	383.796	382.17	382.125	382.219	371.972	371.963	371.986		71.5	380.154	379.08	381.23	383.015	382.92	383.11	380.837	380.789	380.889	368.962	368.952	368.977		71.5	370.227	369.679	370.779	382.325	382.228	382.425	379.504	379.453	379.559	365.952	365.942	365.968		71.5	359.308	357.731	360.875	351.379	351.285	351.472
	71.6	389.553	387.975	391.126	383.704	383.612	383.797	382.177	382.131	382.225	371.979	371.969	371.992		71.6	380.154	379.08	381.23	383.016	382.921	383.112	380.845	380.797	380.897	368.97	368.96	368.985		71.6	370.227	369.679	370.779	382.328	382.231	382.428	379.513	379.463	379.568	365.962	365.951	365.977		71.6	359.308	357.731	360.875	351.377	351.283	351.47
	71.7	389.553	387.975	391.126	383.705	383.613	383.797	382.183	382.138	382.231	371.986	371.976	371.999		71.7	380.154	379.08	381.23	383.018	382.923	383.114	380.853	380.805	380.905	368.978	368.968	368.993		71.7	370.227	369.679	370.779	382.331	382.233	382.431	379.523	379.472	379.578	365.971	365.96	365.986		71.7	359.308	357.731	360.875	351.374	351.28	351.467
	71.8	389.553	387.975	391.126	383.705	383.613	383.797	382.189	382.144	382.238	371.992	371.983	372.006		71.8	380.154	379.08	381.23	383.019	382.925	383.115	380.861	380.813	380.912	368.986	368.976	369.001		71.8	370.228	369.679	370.779	382.334	382.236	382.433	379.532	379.481	379.587	365.98	365.969	365.996		71.8	359.308	357.731	360.875	351.372	351.278	351.465
	71.9	389.553	387.975	391.126	383.705	383.613	383.798	382.196	382.15	382.244	371.999	371.989	372.012		71.9	380.154	379.08	381.23	383.021	382.926	383.117	380.868	380.821	380.92	368.994	368.984	369.008		71.9	370.228	369.679	370.779	382.337	382.239	382.436	379.541	379.491	379.596	365.989	365.978	366.005		71.9	359.308	357.731	360.875	351.37	351.275	351.463
	72	389.553	387.975	391.126	383.706	383.614	383.798	382.202	382.157	382.251	372.005	371.996	372.019		72	380.154	379.08	381.23	383.023	382.928	383.119	380.876	380.828	380.928	369.002	368.992	369.016		72	370.228	369.679	370.779	382.34	382.242	382.439	379.55	379.5	379.606	365.998	365.987	366.014		72	359.308	357.731	360.875	351.367	351.273	351.46
	72.1	389.553	387.975	391.126	383.706	383.614	383.798	382.208	382.163	382.257	372.012	372.002	372.025		72.1	380.154	379.08	381.23	383.024	382.929	383.12	380.884	380.836	380.936	369.01	368.999	369.024		72.1	370.228	369.68	370.779	382.342	382.245	382.442	379.56	379.509	379.615	366.007	365.996	366.023		72.1	359.308	357.731	360.875	351.365	351.27	351.458
	72.2	389.553	387.975	391.126	383.706	383.614	383.799	382.215	382.169	382.263	372.019	372.009	372.032		72.2	380.154	379.08	381.23	383.026	382.931	383.122	380.892	380.844	380.943	369.017	369.007	369.032		72.2	370.228	369.68	370.779	382.345	382.248	382.445	379.569	379.518	379.624	366.016	366.006	366.032		72.2	359.308	357.731	360.875	351.362	351.268	351.455
	72.3	389.553	387.975	391.126	383.707	383.615	383.799	382.221	382.176	382.269	372.025	372.016	372.038		72.3	380.154	379.08	381.23	383.027	382.932	383.123	380.899	380.852	380.951	369.025	369.015	369.04		72.3	370.228	369.68	370.779	382.348	382.25	382.447	379.578	379.527	379.633	366.025	366.015	366.041		72.3	359.308	357.731	360.875	351.36	351.265	351.453
	72.4	389.553	387.975	391.126	383.707	383.615	383.799	382.227	382.182	382.276	372.032	372.022	372.045		72.4	380.154	379.08	381.23	383.029	382.934	383.125	380.907	380.859	380.959	369.033	369.023	369.048		72.4	370.228	369.68	370.779	382.351	382.253	382.45	379.587	379.536	379.642	366.035	366.024	366.05		72.4	359.308	357.731	360.875	351.357	351.263	351.45
	72.5	389.553	387.975	391.126	383.707	383.615	383.8	382.233	382.188	382.282	372.038	372.029	372.052		72.5	380.154	379.08	381.23	383.031	382.936	383.126	380.915	380.867	380.966	369.041	369.031	369.056		72.5	370.228	369.68	370.779	382.354	382.256	382.453	379.596	379.546	379.651	366.044	366.033	366.059		72.5	359.308	357.731	360.875	351.355	351.261	351.448
	72.6	389.553	387.975	391.126	383.708	383.616	383.8	382.24	382.194	382.288	372.045	372.035	372.058		72.6	380.154	379.08	381.23	383.032	382.937	383.128	380.922	380.874	380.974	369.049	369.039	369.063		72.6	370.228	369.68	370.779	382.356	382.259	382.456	379.605	379.555	379.66	366.053	366.042	366.069		72.6	359.308	357.731	360.875	351.353	351.258	351.446
	72.7	389.553	387.975	391.126	383.708	383.616	383.8	382.246	382.2	382.294	372.051	372.042	372.065		72.7	380.154	379.08	381.23	383.034	382.939	383.129	380.93	380.882	380.982	369.057	369.047	369.071		72.7	370.228	369.68	370.779	382.359	382.261	382.458	379.614	379.564	379.669	366.062	366.051	366.078		72.7	359.308	357.731	360.875	351.35	351.256	351.443
	72.8	389.553	387.975	391.126	383.708	383.616	383.801	382.252	382.207	382.3	372.058	372.048	372.071		72.8	380.154	379.08	381.23	383.035	382.94	383.131	380.938	380.89	380.989	369.065	369.054	369.079		72.8	370.228	369.68	370.779	382.362	382.264	382.461	379.623	379.573	379.678	366.071	366.06	366.087		72.8	359.308	357.731	360.875	351.348	351.253	351.441
	72.9	389.553	387.975	391.126	383.709	383.617	383.801	382.258	382.213	382.306	372.065	372.055	372.078		72.9	380.154	379.08	381.23	383.037	382.942	383.132	380.945	380.897	380.997	369.072	369.062	369.087		72.9	370.228	369.68	370.779	382.365	382.267	382.464	379.632	379.582	379.687	366.08	366.069	366.096		72.9	359.308	357.731	360.875	351.345	351.251	351.438
	73	389.553	387.975	391.126	383.709	383.617	383.801	382.264	382.219	382.313	372.071	372.062	372.085		73	380.154	379.08	381.23	383.038	382.943	383.134	380.953	380.905	381.004	369.08	369.07	369.095		73	370.228	369.68	370.779	382.367	382.27	382.466	379.641	379.591	379.696	366.089	366.079	366.105		73	359.308	357.731	360.875	351.343	351.249	351.436
	73.1	389.553	387.975	391.126	383.709	383.617	383.802	382.27	382.225	382.319	372.078	372.068	372.091		73.1	380.154	379.08	381.23	383.04	382.945	383.135	380.96	380.912	381.012	369.088	369.078	369.103		73.1	370.228	369.68	370.779	382.37	382.272	382.469	379.65	379.599	379.705	366.098	366.088	366.114		73.1	359.308	357.731	360.875	351.341	351.246	351.434
	73.2	389.553	387.975	391.126	383.71	383.617	383.802	382.276	382.231	382.325	372.084	372.075	372.098		73.2	380.154	379.08	381.23	383.041	382.946	383.137	380.968	380.92	381.019	369.096	369.086	369.11		73.2	370.228	369.68	370.779	382.373	382.275	382.472	379.659	379.608	379.714	366.108	366.097	366.123		73.2	359.308	357.731	360.875	351.338	351.244	351.431
	73.3	389.553	387.975	391.126	383.71	383.618	383.802	382.282	382.237	382.331	372.091	372.081	372.104		73.3	380.154	379.08	381.23	383.043	382.948	383.138	380.975	380.927	381.027	369.104	369.094	369.118		73.3	370.228	369.68	370.779	382.375	382.278	382.474	379.668	379.617	379.723	366.117	366.106	366.132		73.3	359.308	357.731	360.875	351.336	351.241	351.429
	73.4	389.553	387.975	391.126	383.71	383.618	383.803	382.288	382.243	382.337	372.098	372.088	372.111		73.4	380.154	379.08	381.23	383.044	382.949	383.14	380.982	380.934	381.034	369.112	369.102	369.126		73.4	370.228	369.68	370.779	382.378	382.28	382.477	379.676	379.626	379.731	366.126	366.115	366.142		73.4	359.308	357.731	360.875	351.333	351.239	351.426
	73.5	389.553	387.975	391.126	383.71	383.618	383.803	382.294	382.249	382.343	372.104	372.095	372.117		73.5	380.154	379.08	381.23	383.046	382.951	383.141	380.99	380.942	381.041	369.12	369.109	369.134		73.5	370.228	369.68	370.779	382.381	382.283	382.48	379.685	379.635	379.74	366.135	366.124	366.151		73.5	359.308	357.731	360.875	351.331	351.237	351.424
	73.6	389.553	387.975	391.126	383.711	383.619	383.803	382.3	382.255	382.348	372.111	372.101	372.124		73.6	380.155	379.08	381.23	383.047	382.952	383.143	380.997	380.949	381.049	369.127	369.117	369.142		73.6	370.228	369.68	370.779	382.383	382.286	382.482	379.694	379.643	379.749	366.144	366.133	366.16		73.6	359.308	357.731	360.875	351.329	351.234	351.422
	73.7	389.553	387.975	391.126	383.711	383.619	383.803	382.306	382.261	382.354	372.117	372.108	372.131		73.7	380.155	379.08	381.23	383.048	382.954	383.144	381.004	380.956	381.056	369.135	369.125	369.15		73.7	370.228	369.68	370.779	382.386	382.288	382.485	379.703	379.652	379.757	366.153	366.142	366.169		73.7	359.308	357.731	360.875	351.326	351.232	351.419
	73.8	389.553	387.975	391.126	383.711	383.619	383.804	382.312	382.267	382.36	372.124	372.114	372.137		73.8	380.155	379.08	381.23	383.05	382.955	383.146	381.012	380.964	381.063	369.143	369.133	369.158		73.8	370.228	369.68	370.779	382.389	382.291	382.488	379.711	379.661	379.766	366.162	366.152	366.178		73.8	359.308	357.731	360.875	351.324	351.229	351.417
	73.9	389.553	387.975	391.126	383.711	383.619	383.804	382.318	382.273	382.366	372.13	372.121	372.144		73.9	380.155	379.08	381.23	383.051	382.956	383.147	381.019	380.971	381.07	369.151	369.141	369.165		73.9	370.228	369.68	370.779	382.391	382.294	382.49	379.72	379.669	379.775	366.171	366.161	366.187		73.9	359.308	357.731	360.875	351.321	351.227	351.415
	74	389.553	387.975	391.126	383.712	383.62	383.804	382.324	382.278	382.372	372.137	372.127	372.15		74	380.155	379.081	381.23	383.053	382.958	383.148	381.026	380.978	381.078	369.159	369.149	369.173		74	370.228	369.68	370.779	382.394	382.296	382.493	379.729	379.678	379.783	366.181	366.17	366.196		74	359.308	357.731	360.875	351.319	351.225	351.412
	74.1	389.553	387.975	391.126	383.712	383.62	383.804	382.33	382.284	382.378	372.144	372.134	372.157		74.1	380.155	379.081	381.23	383.054	382.959	383.15	381.033	380.985	381.085	369.167	369.157	369.181		74.1	370.228	369.68	370.779	382.396	382.299	382.495	379.737	379.687	379.792	366.19	366.179	366.205		74.1	359.308	357.731	360.875	351.317	351.222	351.41
	74.2	389.553	387.975	391.126	383.712	383.62	383.805	382.335	382.29	382.384	372.15	372.141	372.163		74.2	380.155	379.081	381.23	383.056	382.961	383.151	381.041	380.993	381.092	369.175	369.164	369.189		74.2	370.228	369.68	370.779	382.399	382.301	382.498	379.746	379.695	379.8	366.199	366.188	366.215		74.2	359.308	357.731	360.875	351.314	351.22	351.408
	74.3	389.553	387.975	391.126	383.712	383.62	383.805	382.341	382.296	382.389	372.157	372.147	372.17		74.3	380.155	379.081	381.23	383.057	382.962	383.153	381.048	381	381.099	369.182	369.172	369.197		74.3	370.228	369.68	370.779	382.402	382.304	382.501	379.754	379.704	379.809	366.208	366.197	366.224		74.3	359.308	357.731	360.875	351.312	351.218	351.405
	74.4	389.553	387.975	391.126	383.713	383.62	383.805	382.347	382.301	382.395	372.163	372.154	372.177		74.4	380.155	379.081	381.23	383.058	382.963	383.154	381.055	381.007	381.106	369.19	369.18	369.205		74.4	370.228	369.68	370.779	382.404	382.306	382.503	379.763	379.712	379.817	366.217	366.206	366.233		74.4	359.308	357.731	360.875	351.31	351.215	351.403
	74.5	389.553	387.975	391.126	383.713	383.621	383.805	382.353	382.307	382.401	372.17	372.16	372.183		74.5	380.155	379.081	381.23	383.06	382.965	383.155	381.062	381.014	381.113	369.198	369.188	369.213		74.5	370.228	369.68	370.779	382.407	382.309	382.506	379.771	379.721	379.826	366.226	366.216	366.242		74.5	359.308	357.731	360.875	351.307	351.213	351.401
	74.6	389.553	387.975	391.126	383.713	383.621	383.805	382.358	382.313	382.406	372.177	372.167	372.19		74.6	380.155	379.081	381.23	383.061	382.966	383.157	381.069	381.021	381.12	369.206	369.196	369.22		74.6	370.228	369.68	370.779	382.409	382.312	382.508	379.78	379.729	379.834	366.235	366.225	366.251		74.6	359.308	357.731	360.875	351.305	351.211	351.398
	74.7	389.553	387.975	391.126	383.713	383.621	383.806	382.364	382.319	382.412	372.183	372.174	372.196		74.7	380.155	379.081	381.23	383.062	382.968	383.158	381.076	381.028	381.127	369.214	369.204	369.228		74.7	370.228	369.68	370.779	382.412	382.314	382.511	379.788	379.737	379.843	366.244	366.234	366.26		74.7	359.308	357.731	360.875	351.303	351.208	351.396
	74.8	389.553	387.975	391.126	383.713	383.621	383.806	382.37	382.324	382.418	372.19	372.18	372.203		74.8	380.155	379.081	381.23	383.064	382.969	383.159	381.083	381.035	381.134	369.222	369.212	369.236		74.8	370.228	369.68	370.779	382.414	382.317	382.513	379.796	379.746	379.851	366.254	366.243	366.269		74.8	359.308	357.731	360.875	351.3	351.206	351.394
	74.9	389.553	387.975	391.126	383.714	383.621	383.806	382.375	382.33	382.423	372.196	372.187	372.21		74.9	380.155	379.081	381.23	383.065	382.97	383.161	381.09	381.042	381.141	369.23	369.219	369.244		74.9	370.228	369.68	370.78	382.417	382.319	382.516	379.805	379.754	379.859	366.263	366.252	366.278		74.9	359.308	357.731	360.875	351.298	351.204	351.391
	75	389.553	387.975	391.126	383.714	383.621	383.806	382.381	382.335	382.429	372.203	372.193	372.216		75	380.155	379.081	381.23	383.066	382.972	383.162	381.097	381.049	381.148	369.237	369.227	369.252		75	370.228	369.68	370.78	382.419	382.322	382.518	379.813	379.762	379.868	366.272	366.261	366.288		75	359.308	357.731	360.875	351.296	351.201	351.389
	75.1	389.553	387.975	391.126	383.714	383.622	383.806	382.386	382.341	382.434	372.209	372.2	372.223		75.1	380.155	379.081	381.23	383.068	382.973	383.163	381.104	381.056	381.155	369.245	369.235	369.26		75.1	370.228	369.68	370.78	382.422	382.324	382.521	379.821	379.771	379.876	366.281	366.27	366.297		75.1	359.308	357.731	360.875	351.293	351.199	351.387
	75.2	389.553	387.975	391.126	383.714	383.622	383.806	382.392	382.346	382.44	372.216	372.206	372.229		75.2	380.155	379.081	381.23	383.069	382.974	383.165	381.111	381.063	381.162	369.253	369.243	369.268		75.2	370.228	369.68	370.78	382.424	382.327	382.523	379.829	379.779	379.884	366.29	366.279	366.306		75.2	359.308	357.731	360.875	351.291	351.197	351.384
	75.3	389.553	387.975	391.126	383.714	383.622	383.807	382.397	382.352	382.445	372.223	372.213	372.236		75.3	380.155	379.081	381.23	383.07	382.975	383.166	381.117	381.07	381.169	369.261	369.251	369.275		75.3	370.228	369.68	370.78	382.427	382.329	382.526	379.838	379.787	379.892	366.299	366.289	366.315		75.3	359.308	357.731	360.875	351.289	351.194	351.382
	75.4	389.553	387.975	391.126	383.714	383.622	383.807	382.403	382.357	382.451	372.229	372.22	372.242		75.4	380.155	379.081	381.23	383.072	382.977	383.167	381.124	381.076	381.176	369.269	369.259	369.283		75.4	370.228	369.68	370.78	382.429	382.331	382.528	379.846	379.795	379.9	366.308	366.298	366.324		75.4	359.308	357.731	360.875	351.287	351.192	351.38
	75.5	389.553	387.975	391.126	383.714	383.622	383.807	382.408	382.363	382.456	372.236	372.226	372.249		75.5	380.155	379.081	381.23	383.073	382.978	383.169	381.131	381.083	381.182	369.277	369.267	369.291		75.5	370.228	369.68	370.78	382.432	382.334	382.53	379.854	379.803	379.908	366.317	366.307	366.333		75.5	359.308	357.731	360.875	351.284	351.19	351.377
	75.6	389.553	387.975	391.126	383.715	383.622	383.807	382.414	382.368	382.462	372.242	372.233	372.256		75.6	380.155	379.081	381.23	383.074	382.979	383.17	381.138	381.09	381.189	369.284	369.274	369.299		75.6	370.229	369.68	370.78	382.434	382.336	382.533	379.862	379.812	379.917	366.327	366.316	366.342		75.6	359.308	357.731	360.875	351.282	351.187	351.375
	75.7	389.553	387.975	391.126	383.715	383.622	383.807	382.419	382.374	382.467	372.249	372.239	372.262		75.7	380.155	379.081	381.23	383.076	382.981	383.171	381.145	381.097	381.196	369.292	369.282	369.307		75.7	370.229	369.68	370.78	382.436	382.339	382.535	379.87	379.82	379.925	366.336	366.325	366.351		75.7	359.308	357.731	360.875	351.28	351.185	351.373
	75.8	389.553	387.975	391.126	383.715	383.623	383.807	382.424	382.379	382.473	372.256	372.246	372.269		75.8	380.155	379.081	381.23	383.077	382.982	383.172	381.151	381.103	381.203	369.3	369.29	369.315		75.8	370.229	369.68	370.78	382.439	382.341	382.538	379.878	379.828	379.933	366.345	366.334	366.36		75.8	359.308	357.731	360.875	351.277	351.183	351.371
	75.9	389.553	387.975	391.126	383.715	383.623	383.807	382.43	382.384	382.478	372.262	372.253	372.275		75.9	380.155	379.081	381.23	383.078	382.983	383.174	381.158	381.11	381.209	369.308	369.298	369.322		75.9	370.229	369.68	370.78	382.441	382.344	382.54	379.886	379.836	379.941	366.354	366.343	366.37		75.9	359.308	357.731	360.875	351.275	351.181	351.368
	76	389.553	387.975	391.126	383.715	383.623	383.807	382.435	382.39	382.483	372.269	372.259	372.282		76	380.155	379.081	381.23	383.079	382.984	383.175	381.165	381.117	381.216	369.316	369.306	369.33		76	370.229	369.68	370.78	382.444	382.346	382.542	379.894	379.844	379.949	366.363	366.352	366.379		76	359.308	357.731	360.875	351.273	351.178	351.366
	76.1	389.553	387.975	391.126	383.715	383.623	383.808	382.44	382.395	382.489	372.275	372.266	372.289		76.1	380.155	379.081	381.23	383.081	382.986	383.176	381.171	381.123	381.223	369.324	369.314	369.338		76.1	370.229	369.68	370.78	382.446	382.348	382.545	379.902	379.852	379.957	366.372	366.362	366.388		76.1	359.308	357.731	360.875	351.271	351.176	351.364
	76.2	389.553	387.975	391.126	383.715	383.623	383.808	382.446	382.4	382.494	372.282	372.272	372.295		76.2	380.155	379.081	381.23	383.082	382.987	383.177	381.178	381.13	381.229	369.332	369.321	369.346		76.2	370.229	369.68	370.78	382.448	382.351	382.547	379.91	379.86	379.964	366.381	366.371	366.397		76.2	359.308	357.731	360.875	351.268	351.174	351.362
	76.3	389.553	387.975	391.126	383.715	383.623	383.808	382.451	382.406	382.499	372.288	372.279	372.302		76.3	380.155	379.081	381.23	383.083	382.988	383.179	381.184	381.137	381.236	369.339	369.329	369.354		76.3	370.229	369.68	370.78	382.451	382.353	382.549	379.918	379.867	379.972	366.39	366.38	366.406		76.3	359.308	357.731	360.875	351.266	351.172	351.359
	76.4	389.553	387.975	391.126	383.715	383.623	383.808	382.456	382.411	382.504	372.295	372.286	372.308		76.4	380.155	379.081	381.23	383.084	382.989	383.18	381.191	381.143	381.242	369.347	369.337	369.362		76.4	370.229	369.68	370.78	382.453	382.355	382.552	379.926	379.875	379.98	366.4	366.389	366.415		76.4	359.308	357.731	360.875	351.264	351.169	351.357
	76.5	389.553	387.975	391.126	383.715	383.623	383.808	382.461	382.416	382.509	372.302	372.292	372.315		76.5	380.155	379.081	381.23	383.085	382.99	383.181	381.198	381.15	381.249	369.355	369.345	369.37		76.5	370.229	369.681	370.78	382.455	382.358	382.554	379.934	379.883	379.988	366.409	366.398	366.424		76.5	359.308	357.731	360.875	351.261	351.167	351.355
	76.6	389.553	387.975	391.126	383.716	383.623	383.808	382.467	382.421	382.515	372.308	372.299	372.321		76.6	380.155	379.081	381.23	383.087	382.992	383.182	381.204	381.156	381.255	369.363	369.353	369.377		76.6	370.229	369.681	370.78	382.458	382.36	382.556	379.941	379.891	379.996	366.418	366.407	366.433		76.6	359.308	357.731	360.875	351.259	351.165	351.353
	76.7	389.553	387.975	391.126	383.716	383.623	383.808	382.472	382.426	382.52	372.315	372.305	372.328		76.7	380.155	379.081	381.23	383.088	382.993	383.183	381.21	381.163	381.262	369.371	369.361	369.385		76.7	370.229	369.681	370.78	382.46	382.362	382.559	379.949	379.899	380.003	366.427	366.416	366.443		76.7	359.308	357.731	360.875	351.257	351.163	351.35
	76.8	389.553	387.975	391.126	383.716	383.623	383.808	382.477	382.432	382.525	372.321	372.312	372.335		76.8	380.155	379.081	381.23	383.089	382.994	383.184	381.217	381.169	381.268	369.379	369.369	369.393		76.8	370.229	369.681	370.78	382.462	382.365	382.561	379.957	379.906	380.011	366.436	366.425	366.452		76.8	359.308	357.731	360.875	351.255	351.16	351.348
	76.9	389.553	387.975	391.126	383.716	383.623	383.808	382.482	382.437	382.53	372.328	372.318	372.341		76.9	380.155	379.081	381.23	383.09	382.995	383.186	381.223	381.175	381.274	369.387	369.376	369.401		76.9	370.229	369.681	370.78	382.464	382.367	382.563	379.965	379.914	380.019	366.445	366.435	366.461		76.9	359.308	357.731	360.875	351.253	351.158	351.346
	77	389.553	387.975	391.126	383.716	383.623	383.808	382.487	382.442	382.535	372.335	372.325	372.348		77	380.155	379.081	381.23	383.091	382.996	383.187	381.23	381.182	381.281	369.394	369.384	369.409		77	370.229	369.681	370.78	382.467	382.369	382.565	379.972	379.922	380.027	366.454	366.444	366.47		77	359.308	357.731	360.875	351.25	351.156	351.344
	77.1	389.553	387.975	391.126	383.716	383.623	383.808	382.492	382.447	382.54	372.341	372.332	372.354		77.1	380.155	379.081	381.23	383.092	382.997	383.188	381.236	381.188	381.287	369.402	369.392	369.417		77.1	370.229	369.681	370.78	382.469	382.371	382.568	379.98	379.929	380.034	366.463	366.453	366.479		77.1	359.308	357.731	360.875	351.248	351.154	351.341
	77.2	389.553	387.975	391.126	383.716	383.623	383.808	382.497	382.452	382.545	372.348	372.338	372.361		77.2	380.155	379.081	381.23	383.094	382.999	383.189	381.242	381.194	381.293	369.41	369.4	369.425		77.2	370.229	369.681	370.78	382.471	382.374	382.57	379.987	379.937	380.042	366.473	366.462	366.488		77.2	359.308	357.731	360.875	351.246	351.151	351.339
	77.3	389.553	387.975	391.126	383.716	383.623	383.808	382.502	382.457	382.55	372.354	372.345	372.368		77.3	380.155	379.081	381.23	383.095	383	383.19	381.249	381.201	381.3	369.418	369.408	369.432		77.3	370.229	369.681	370.78	382.474	382.376	382.572	379.995	379.945	380.049	366.482	366.471	366.497		77.3	359.308	357.731	360.875	351.244	351.149	351.337
	77.4	389.553	387.975	391.126	383.716	383.623	383.808	382.507	382.462	382.555	372.361	372.351	372.374		77.4	380.155	379.081	381.23	383.096	383.001	383.191	381.255	381.207	381.306	369.426	369.416	369.44		77.4	370.229	369.681	370.78	382.476	382.378	382.574	380.003	379.952	380.057	366.491	366.48	366.506		77.4	359.308	357.731	360.875	351.241	351.147	351.335
	77.5	389.553	387.975	391.126	383.716	383.623	383.808	382.512	382.467	382.56	372.367	372.358	372.381		77.5	380.155	379.081	381.23	383.097	383.002	383.192	381.261	381.213	381.312	369.434	369.424	369.448		77.5	370.229	369.681	370.78	382.478	382.38	382.577	380.01	379.96	380.064	366.5	366.489	366.516		77.5	359.308	357.731	360.875	351.239	351.145	351.333
	77.6	389.553	387.975	391.126	383.716	383.623	383.808	382.517	382.472	382.565	372.374	372.365	372.387		77.6	380.155	379.081	381.23	383.098	383.003	383.194	381.267	381.219	381.318	369.442	369.431	369.456		77.6	370.229	369.681	370.78	382.48	382.383	382.579	380.018	379.967	380.072	366.509	366.498	366.525		77.6	359.308	357.731	360.875	351.237	351.142	351.33
	77.7	389.553	387.975	391.126	383.716	383.623	383.808	382.522	382.477	382.57	372.381	372.371	372.394		77.7	380.155	379.081	381.23	383.099	383.004	383.195	381.273	381.226	381.325	369.449	369.439	369.464		77.7	370.229	369.681	370.78	382.482	382.385	382.581	380.025	379.975	380.079	366.518	366.508	366.534		77.7	359.308	357.731	360.875	351.235	351.14	351.328
	77.8	389.553	387.975	391.126	383.716	383.623	383.808	382.527	382.481	382.575	372.387	372.378	372.4		77.8	380.155	379.081	381.23	383.1	383.005	383.196	381.28	381.232	381.331	369.457	369.447	369.472		77.8	370.229	369.681	370.78	382.485	382.387	382.583	380.032	379.982	380.087	366.527	366.517	366.543		77.8	359.308	357.731	360.875	351.233	351.138	351.326
	77.9	389.553	387.975	391.126	383.716	383.623	383.808	382.532	382.486	382.58	372.394	372.384	372.407		77.9	380.155	379.081	381.23	383.101	383.006	383.197	381.286	381.238	381.337	369.465	369.455	369.48		77.9	370.229	369.681	370.78	382.487	382.389	382.585	380.04	379.989	380.094	366.536	366.526	366.552		77.9	359.308	357.731	360.875	351.23	351.136	351.324
	78	389.553	387.975	391.126	383.716	383.623	383.808	382.536	382.491	382.584	372.4	372.391	372.414		78	380.155	379.081	381.23	383.102	383.007	383.198	381.292	381.244	381.343	369.473	369.463	369.487		78	370.229	369.681	370.78	382.489	382.391	382.588	380.047	379.997	380.101	366.546	366.535	366.561		78	359.308	357.731	360.875	351.228	351.134	351.322
	78.1	389.553	387.975	391.126	383.716	383.623	383.808	382.541	382.496	382.589	372.407	372.397	372.42		78.1	380.155	379.081	381.23	383.103	383.008	383.199	381.298	381.25	381.349	369.481	369.471	369.495		78.1	370.229	369.681	370.78	382.491	382.394	382.59	380.054	380.004	380.109	366.555	366.544	366.57		78.1	359.308	357.731	360.875	351.226	351.131	351.319
	78.2	389.553	387.975	391.126	383.716	383.623	383.808	382.546	382.501	382.594	372.414	372.404	372.427		78.2	380.155	379.081	381.23	383.104	383.009	383.2	381.304	381.256	381.355	369.489	369.479	369.503		78.2	370.229	369.681	370.78	382.493	382.396	382.592	380.062	380.011	380.116	366.564	366.553	366.579		78.2	359.308	357.731	360.875	351.224	351.129	351.317
	78.3	389.553	387.975	391.126	383.716	383.623	383.808	382.551	382.505	382.599	372.42	372.411	372.433		78.3	380.155	379.081	381.23	383.105	383.011	383.201	381.31	381.262	381.361	369.497	369.486	369.511		78.3	370.229	369.681	370.78	382.495	382.398	382.594	380.069	380.019	380.123	366.573	366.562	366.589		78.3	359.308	357.731	360.875	351.222	351.127	351.315
	78.4	389.553	387.975	391.126	383.716	383.623	383.808	382.555	382.51	382.603	372.427	372.417	372.44		78.4	380.155	379.081	381.23	383.106	383.012	383.202	381.316	381.268	381.367	369.504	369.494	369.519		78.4	370.229	369.681	370.78	382.497	382.4	382.596	380.076	380.026	380.13	366.582	366.571	366.598		78.4	359.308	357.731	360.875	351.219	351.125	351.313
	78.5	389.553	387.975	391.126	383.715	383.623	383.808	382.56	382.515	382.608	372.433	372.424	372.446		78.5	380.155	379.081	381.23	383.107	383.013	383.203	381.322	381.274	381.373	369.512	369.502	369.527		78.5	370.229	369.681	370.78	382.5	382.402	382.598	380.083	380.033	380.138	366.591	366.581	366.607		78.5	359.308	357.731	360.875	351.217	351.123	351.311
	78.6	389.553	387.975	391.126	383.715	383.623	383.808	382.565	382.519	382.613	372.44	372.43	372.453		78.6	380.155	379.081	381.23	383.108	383.014	383.204	381.328	381.28	381.379	369.52	369.51	369.534		78.6	370.229	369.681	370.78	382.502	382.404	382.6	380.091	380.04	380.145	366.6	366.59	366.616		78.6	359.308	357.731	360.875	351.215	351.121	351.309
	78.7	389.553	387.975	391.126	383.715	383.623	383.808	382.57	382.524	382.617	372.447	372.437	372.46		78.7	380.155	379.081	381.23	383.11	383.015	383.205	381.334	381.286	381.385	369.528	369.518	369.542		78.7	370.229	369.681	370.78	382.504	382.406	382.602	380.098	380.047	380.152	366.609	366.599	366.625		78.7	359.308	357.731	360.875	351.213	351.118	351.306
	78.8	389.553	387.975	391.126	383.715	383.623	383.808	382.574	382.529	382.622	372.453	372.444	372.466		78.8	380.155	379.081	381.23	383.11	383.016	383.206	381.339	381.292	381.39	369.536	369.526	369.55		78.8	370.229	369.681	370.78	382.506	382.408	382.604	380.105	380.054	380.159	366.619	366.608	366.634		78.8	359.308	357.731	360.875	351.211	351.116	351.304
	78.9	389.553	387.975	391.126	383.715	383.623	383.808	382.579	382.533	382.627	372.46	372.45	372.473		78.9	380.155	379.081	381.23	383.111	383.017	383.207	381.345	381.297	381.396	369.544	369.534	369.558		78.9	370.229	369.681	370.78	382.508	382.41	382.606	380.112	380.062	380.166	366.628	366.617	366.643		78.9	359.308	357.731	360.875	351.209	351.114	351.302
	79	389.553	387.975	391.126	383.715	383.623	383.807	382.583	382.538	382.631	372.466	372.457	372.479		79	380.155	379.081	381.23	383.112	383.018	383.208	381.351	381.303	381.402	369.552	369.541	369.566		79	370.229	369.681	370.78	382.51	382.412	382.608	380.119	380.069	380.173	366.637	366.626	366.652		79	359.308	357.731	360.875	351.206	351.112	351.3
	79.1	389.553	387.975	391.126	383.715	383.623	383.807	382.588	382.542	382.636	372.473	372.463	372.486		79.1	380.155	379.081	381.23	383.113	383.019	383.209	381.357	381.309	381.408	369.559	369.549	369.574		79.1	370.229	369.681	370.78	382.512	382.414	382.61	380.126	380.076	380.18	366.646	366.635	366.662		79.1	359.308	357.731	360.875	351.204	351.11	351.298
	79.2	389.553	387.975	391.126	383.715	383.622	383.807	382.592	382.547	382.64	372.479	372.47	372.493		79.2	380.155	379.081	381.23	383.114	383.019	383.21	381.363	381.315	381.414	369.567	369.557	369.582		79.2	370.229	369.681	370.78	382.514	382.417	382.613	380.133	380.083	380.187	366.655	366.644	366.671		79.2	359.308	357.731	360.875	351.202	351.108	351.296
	79.3	389.553	387.975	391.126	383.715	383.622	383.807	382.597	382.551	382.645	372.486	372.476	372.499		79.3	380.155	379.081	381.23	383.115	383.02	383.211	381.368	381.32	381.419	369.575	369.565	369.589		79.3	370.229	369.681	370.78	382.516	382.419	382.615	380.14	380.089	380.194	366.664	366.654	366.68		79.3	359.308	357.731	360.875	351.2	351.106	351.294
	79.4	389.553	387.975	391.126	383.715	383.622	383.807	382.601	382.556	382.649	372.493	372.483	372.506		79.4	380.155	379.081	381.23	383.116	383.021	383.212	381.374	381.326	381.425	369.583	369.573	369.597		79.4	370.229	369.681	370.78	382.518	382.421	382.617	380.147	380.096	380.201	366.673	366.663	366.689		79.4	359.308	357.731	360.875	351.198	351.103	351.291
	79.5	389.553	387.975	391.126	383.714	383.622	383.807	382.606	382.56	382.654	372.499	372.49	372.512		79.5	380.155	379.081	381.23	383.117	383.022	383.213	381.38	381.332	381.431	369.591	369.581	369.605		79.5	370.229	369.681	370.78	382.52	382.423	382.618	380.154	380.103	380.208	366.682	366.672	366.698		79.5	359.308	357.731	360.875	351.196	351.101	351.289
	79.6	389.553	387.975	391.126	383.714	383.622	383.807	382.61	382.565	382.658	372.506	372.496	372.519		79.6	380.155	379.081	381.23	383.118	383.023	383.214	381.385	381.337	381.436	369.599	369.589	369.613		79.6	370.229	369.681	370.78	382.522	382.425	382.62	380.16	380.11	380.214	366.692	366.681	366.707		79.6	359.308	357.731	360.875	351.194	351.099	351.287
	79.7	389.553	387.975	391.126	383.714	383.622	383.807	382.615	382.569	382.662	372.512	372.503	372.525		79.7	380.155	379.081	381.23	383.119	383.024	383.215	381.391	381.343	381.442	369.607	369.596	369.621		79.7	370.229	369.681	370.78	382.524	382.427	382.622	380.167	380.117	380.221	366.701	366.69	366.716		79.7	359.308	357.731	360.875	351.192	351.097	351.285
	79.8	389.553	387.975	391.126	383.714	383.622	383.806	382.619	382.574	382.667	372.519	372.509	372.532		79.8	380.155	379.081	381.23	383.12	383.025	383.215	381.397	381.349	381.447	369.614	369.604	369.629		79.8	370.229	369.681	370.78	382.526	382.429	382.624	380.174	380.124	380.228	366.71	366.699	366.725		79.8	359.308	357.731	360.875	351.189	351.095	351.283
	79.9	389.553	387.975	391.126	383.714	383.621	383.806	382.623	382.578	382.671	372.526	372.516	372.539		79.9	380.155	379.081	381.23	383.121	383.026	383.216	381.402	381.354	381.453	369.622	369.612	369.637		79.9	370.229	369.681	370.78	382.528	382.43	382.626	380.181	380.13	380.235	366.719	366.708	366.735		79.9	359.308	357.731	360.875	351.187	351.093	351.281
	80	389.553	387.975	391.126	383.714	383.621	383.806	382.628	382.582	382.675	372.532	372.523	372.545		80	380.155	379.081	381.23	383.122	383.027	383.217	381.408	381.36	381.458	369.63	369.62	369.644		80	370.229	369.681	370.781	382.53	382.432	382.628	380.188	380.137	380.241	366.728	366.717	366.744		80	359.308	357.731	360.875	351.185	351.091	351.279
	80.1	389.553	387.975	391.126	383.714	383.621	383.806	382.632	382.586	382.68	372.539	372.529	372.552		80.1	380.155	379.081	381.23	383.123	383.028	383.218	381.413	381.365	381.464	369.638	369.628	369.652		80.1	370.229	369.681	370.781	382.532	382.434	382.63	380.194	380.144	380.248	366.737	366.727	366.753		80.1	359.308	357.731	360.875	351.183	351.089	351.277
	80.2	389.553	387.975	391.126	383.713	383.621	383.806	382.636	382.591	382.684	372.545	372.536	372.558		80.2	380.155	379.081	381.23	383.123	383.029	383.219	381.419	381.371	381.469	369.646	369.636	369.66		80.2	370.229	369.681	370.781	382.534	382.436	382.632	380.201	380.151	380.255	366.746	366.736	366.762		80.2	359.308	357.731	360.875	351.181	351.086	351.275
	80.3	389.553	387.975	391.126	383.713	383.621	383.806	382.64	382.595	382.688	372.552	372.542	372.565		80.3	380.155	379.081	381.23	383.124	383.029	383.22	381.424	381.376	381.475	369.654	369.644	369.668		80.3	370.229	369.681	370.781	382.536	382.438	382.634	380.208	380.157	380.261	366.755	366.745	366.771		80.3	359.308	357.731	360.875	351.179	351.084	351.272
	80.4	389.553	387.975	391.126	383.713	383.621	383.805	382.645	382.599	382.692	372.558	372.549	372.572		80.4	380.155	379.081	381.23	383.125	383.03	383.221	381.429	381.382	381.48	369.662	369.651	369.676		80.4	370.229	369.681	370.781	382.537	382.44	382.636	380.214	380.164	380.268	366.765	366.754	366.78		80.4	359.308	357.731	360.875	351.177	351.082	351.27
	80.5	389.553	387.975	391.126	383.713	383.62	383.805	382.649	382.603	382.697	372.565	372.555	372.578		80.5	380.155	379.081	381.23	383.126	383.031	383.222	381.435	381.387	381.486	369.669	369.659	369.684		80.5	370.229	369.681	370.781	382.539	382.442	382.638	380.221	380.17	380.275	366.774	366.763	366.789		80.5	359.308	357.731	360.875	351.175	351.08	351.268
	80.6	389.553	387.975	391.126	383.713	383.62	383.805	382.653	382.608	382.701	372.571	372.562	372.584		80.6	380.155	379.081	381.23	383.127	383.032	383.222	381.44	381.392	381.491	369.677	369.667	369.691		80.6	370.229	369.681	370.781	382.541	382.444	382.64	380.227	380.177	380.281	366.782	366.772	366.798		80.6	359.308	357.731	360.875	351.173	351.078	351.266
	80.7	389.553	387.975	391.126	383.712	383.62	383.805	382.657	382.612	382.705	372.577	372.568	372.591		80.7	380.155	379.081	381.23	383.128	383.033	383.223	381.445	381.398	381.496	369.684	369.674	369.698		80.7	370.23	369.681	370.781	382.543	382.446	382.642	380.234	380.183	380.288	366.791	366.78	366.806		80.7	359.308	357.731	360.875	351.171	351.076	351.264
	80.8	389.553	387.975	391.126	383.712	383.62	383.805	382.661	382.616	382.709	372.584	372.574	372.597		80.8	380.155	379.081	381.23	383.129	383.034	383.224	381.451	381.403	381.501	369.691	369.681	369.706		80.8	370.23	369.681	370.781	382.545	382.448	382.643	380.24	380.19	380.294	366.799	366.788	366.815		80.8	359.308	357.731	360.875	351.169	351.074	351.262
	80.9	389.553	387.975	391.126	383.712	383.619	383.804	382.665	382.62	382.713	372.59	372.58	372.603		80.9	380.155	379.081	381.23	383.129	383.034	383.225	381.456	381.408	381.507	369.699	369.688	369.713		80.9	370.23	369.681	370.781	382.547	382.449	382.645	380.247	380.196	380.3	366.807	366.797	366.823		80.9	359.308	357.731	360.875	351.166	351.072	351.26
	81	389.553	387.975	391.126	383.712	383.619	383.804	382.669	382.624	382.717	372.596	372.586	372.609		81	380.155	379.081	381.23	383.13	383.035	383.226	381.461	381.413	381.512	369.706	369.696	369.72		81	370.23	369.681	370.781	382.549	382.451	382.647	380.253	380.203	380.307	366.816	366.805	366.831		81	359.308	357.731	360.875	351.164	351.07	351.258
	81.1	389.553	387.975	391.126	383.711	383.619	383.804	382.673	382.628	382.721	372.602	372.593	372.615		81.1	380.155	379.081	381.23	383.131	383.036	383.226	381.466	381.419	381.517	369.713	369.703	369.727		81.1	370.23	369.681	370.781	382.55	382.453	382.649	380.259	380.209	380.313	366.824	366.813	366.84		81.1	359.308	357.731	360.875	351.162	351.068	351.256
	81.2	389.553	387.975	391.126	383.711	383.619	383.804	382.677	382.632	382.725	372.608	372.599	372.621		81.2	380.155	379.081	381.23	383.132	383.037	383.227	381.472	381.424	381.522	369.72	369.71	369.735		81.2	370.23	369.681	370.781	382.552	382.455	382.651	380.266	380.215	380.32	366.833	366.822	366.848		81.2	359.308	357.731	360.875	351.16	351.066	351.254
	81.3	389.553	387.975	391.126	383.711	383.618	383.803	382.681	382.636	382.729	372.614	372.605	372.627		81.3	380.155	379.081	381.23	383.133	383.038	383.228	381.477	381.429	381.527	369.728	369.717	369.742		81.3	370.23	369.681	370.781	382.554	382.457	382.652	380.272	380.222	380.326	366.841	366.83	366.856		81.3	359.308	357.731	360.875	351.158	351.064	351.252
	81.4	389.553	387.975	391.126	383.711	383.618	383.803	382.685	382.64	382.733	372.62	372.611	372.634		81.4	380.155	379.081	381.23	383.133	383.038	383.229	381.482	381.434	381.533	369.735	369.725	369.749		81.4	370.23	369.681	370.781	382.556	382.459	382.654	380.278	380.228	380.332	366.849	366.839	366.865		81.4	359.308	357.731	360.875	351.156	351.062	351.25
	81.5	389.553	387.975	391.126	383.71	383.618	383.803	382.689	382.644	382.737	372.627	372.617	372.64		81.5	380.155	379.081	381.23	383.134	383.039	383.229	381.487	381.439	381.538	369.742	369.732	369.756		81.5	370.23	369.681	370.781	382.558	382.46	382.656	380.285	380.234	380.338	366.858	366.847	366.873		81.5	359.308	357.731	360.875	351.154	351.06	351.248
	81.6	389.553	387.975	391.126	383.71	383.618	383.803	382.693	382.648	382.741	372.633	372.623	372.646		81.6	380.155	379.081	381.23	383.135	383.04	383.23	381.492	381.444	381.543	369.749	369.739	369.764		81.6	370.23	369.681	370.781	382.559	382.462	382.658	380.291	380.241	380.345	366.866	366.855	366.881		81.6	359.308	357.731	360.875	351.152	351.057	351.246
	81.7	389.553	387.975	391.126	383.71	383.617	383.802	382.697	382.652	382.745	372.639	372.629	372.652		81.7	380.155	379.081	381.23	383.136	383.041	383.231	381.497	381.449	381.548	369.757	369.747	369.771		81.7	370.23	369.681	370.781	382.561	382.464	382.659	380.297	380.247	380.351	366.874	366.864	366.89		81.7	359.308	357.731	360.875	351.15	351.055	351.244
	81.8	389.553	387.975	391.126	383.71	383.617	383.802	382.701	382.656	382.749	372.645	372.636	372.658		81.8	380.155	379.081	381.23	383.136	383.041	383.232	381.502	381.454	381.553	369.764	369.754	369.778		81.8	370.23	369.682	370.781	382.563	382.466	382.661	380.303	380.253	380.357	366.883	366.872	366.898		81.8	359.308	357.731	360.875	351.148	351.053	351.242
	81.9	389.553	387.975	391.126	383.709	383.617	383.802	382.705	382.659	382.752	372.651	372.642	372.664		81.9	380.155	379.081	381.23	383.137	383.042	383.232	381.507	381.459	381.558	369.771	369.761	369.785		81.9	370.23	369.682	370.781	382.565	382.467	382.663	380.309	380.259	380.363	366.891	366.88	366.906		81.9	359.308	357.731	360.875	351.146	351.051	351.24
	82	389.553	387.975	391.126	383.709	383.617	383.802	382.709	382.663	382.756	372.657	372.648	372.67		82	380.155	379.081	381.23	383.138	383.043	383.233	381.512	381.464	381.563	369.778	369.768	369.793		82	370.23	369.682	370.781	382.566	382.469	382.665	380.315	380.265	380.369	366.899	366.889	366.915		82	359.308	357.731	360.875	351.144	351.049	351.238
	82.1	389.553	387.975	391.126	383.709	383.616	383.801	382.712	382.667	382.76	372.663	372.654	372.676		82.1	380.155	379.081	381.23	383.138	383.043	383.234	381.517	381.469	381.568	369.786	369.776	369.8		82.1	370.23	369.682	370.781	382.568	382.471	382.666	380.321	380.271	380.375	366.908	366.897	366.923		82.1	359.308	357.731	360.875	351.142	351.047	351.236
	82.2	389.553	387.975	391.126	383.708	383.616	383.801	382.716	382.671	382.764	372.67	372.66	372.683		82.2	380.155	379.081	381.23	383.139	383.044	383.235	381.522	381.474	381.572	369.793	369.783	369.807		82.2	370.23	369.682	370.781	382.57	382.472	382.668	380.327	380.277	380.381	366.916	366.905	366.932		82.2	359.308	357.731	360.875	351.14	351.045	351.234
	82.3	389.553	387.975	391.126	383.708	383.616	383.801	382.72	382.675	382.768	372.676	372.666	372.689		82.3	380.155	379.081	381.23	383.14	383.045	383.235	381.527	381.479	381.578	369.8	369.79	369.814		82.3	370.23	369.682	370.781	382.571	382.474	382.67	380.334	380.284	380.388	366.924	366.914	366.94		82.3	359.308	357.731	360.875	351.138	351.043	351.232
	82.4	389.553	387.975	391.126	383.708	383.615	383.8	382.725	382.679	382.772	372.682	372.672	372.695		82.4	380.155	379.081	381.23	383.14	383.046	383.236	381.533	381.485	381.583	369.807	369.797	369.822		82.4	370.23	369.682	370.781	382.573	382.476	382.671	380.341	380.29	380.394	366.933	366.922	366.948		82.4	359.308	357.731	360.875	351.136	351.041	351.229
	82.5	389.553	387.975	391.126	383.707	383.615	383.8	382.729	382.684	382.777	372.688	372.679	372.701		82.5	380.155	379.081	381.23	383.141	383.046	383.237	381.538	381.49	381.589	369.815	369.805	369.829		82.5	370.23	369.682	370.781	382.575	382.478	382.673	380.348	380.297	380.401	366.941	366.93	366.957		82.5	359.308	357.731	360.875	351.134	351.039	351.228
	82.6	389.553	387.975	391.126	383.707	383.615	383.8	382.733	382.688	382.781	372.694	372.685	372.707		82.6	380.155	379.081	381.23	383.142	383.047	383.237	381.544	381.496	381.594	369.822	369.812	369.836		82.6	370.23	369.682	370.781	382.577	382.479	382.675	380.354	380.304	380.408	366.95	366.939	366.965		82.6	359.308	357.731	360.875	351.132	351.037	351.225
	82.7	389.553	387.975	391.126	383.707	383.615	383.8	382.738	382.692	382.785	372.7	372.691	372.713		82.7	380.155	379.081	381.23	383.143	383.048	383.238	381.549	381.502	381.6	369.829	369.819	369.843		82.7	370.23	369.682	370.781	382.579	382.481	382.677	380.361	380.311	380.415	366.958	366.947	366.973		82.7	359.308	357.731	360.875	351.13	351.035	351.223
	82.8	389.553	387.975	391.126	383.707	383.615	383.8	382.742	382.697	382.79	372.706	372.697	372.719		82.8	380.155	379.081	381.23	383.144	383.049	383.239	381.555	381.507	381.605	369.836	369.826	369.851		82.8	370.23	369.682	370.781	382.581	382.483	382.679	380.368	380.318	380.421	366.966	366.956	366.982		82.8	359.308	357.731	360.875	351.128	351.033	351.221
	82.9	389.553	387.975	391.126	383.707	383.614	383.799	382.746	382.701	382.794	372.713	372.703	372.726		82.9	380.155	379.081	381.23	383.145	383.05	383.24	381.56	381.513	381.611	369.844	369.834	369.858		82.9	370.23	369.682	370.781	382.582	382.485	382.681	380.375	380.324	380.428	366.975	366.964	366.99		82.9	359.308	357.731	360.875	351.126	351.031	351.219
	83	389.553	387.975	391.126	383.707	383.614	383.799	382.751	382.705	382.798	372.719	372.709	372.732		83	380.155	379.081	381.23	383.146	383.051	383.241	381.566	381.518	381.616	369.851	369.841	369.865		83	370.23	369.682	370.781	382.584	382.487	382.683	380.381	380.331	380.435	366.983	366.972	366.998		83	359.308	357.731	360.875	351.124	351.029	351.217
	83.1	389.553	387.975	391.126	383.707	383.614	383.799	382.755	382.709	382.802	372.725	372.715	372.738		83.1	380.155	379.081	381.23	383.146	383.052	383.242	381.571	381.524	381.622	369.858	369.848	369.872		83.1	370.23	369.682	370.781	382.586	382.489	382.684	380.388	380.338	380.441	366.991	366.981	367.007		83.1	359.308	357.731	360.875	351.122	351.027	351.215
	83.2	389.553	387.975	391.126	383.707	383.614	383.799	382.759	382.714	382.807	372.731	372.722	372.744		83.2	380.155	379.081	381.23	383.147	383.052	383.243	381.577	381.529	381.627	369.865	369.855	369.88		83.2	370.23	369.682	370.781	382.588	382.491	382.686	380.395	380.344	380.448	367	366.989	367.015		83.2	359.308	357.731	360.875	351.12	351.025	351.213
	83.3	389.553	387.975	391.126	383.706	383.614	383.799	382.763	382.718	382.811	372.737	372.728	372.75		83.3	380.155	379.081	381.23	383.148	383.053	383.244	381.582	381.534	381.633	369.873	369.863	369.887		83.3	370.23	369.682	370.781	382.59	382.493	382.688	380.401	380.351	380.455	367.008	366.997	367.023		83.3	359.308	357.731	360.875	351.118	351.023	351.211
	83.4	389.553	387.975	391.126	383.706	383.614	383.799	382.768	382.722	382.815	372.743	372.734	372.756		83.4	380.155	379.081	381.23	383.149	383.054	383.244	381.588	381.54	381.638	369.88	369.87	369.894		83.4	370.23	369.682	370.781	382.592	382.495	382.69	380.408	380.358	380.461	367.016	367.006	367.032		83.4	359.308	357.731	360.875	351.116	351.021	351.209
	83.5	389.553	387.975	391.126	383.706	383.613	383.799	382.772	382.726	382.819	372.749	372.74	372.762		83.5	380.155	379.081	381.23	383.15	383.055	383.245	381.593	381.545	381.644	369.887	369.877	369.901		83.5	370.23	369.682	370.781	382.594	382.496	382.692	380.414	380.364	380.468	367.025	367.014	367.04		83.5	359.308	357.731	360.875	351.114	351.019	351.207
	83.6	389.553	387.975	391.126	383.706	383.613	383.798	382.776	382.731	382.824	372.756	372.746	372.769		83.6	380.155	379.081	381.23	383.151	383.056	383.246	381.599	381.551	381.649	369.894	369.884	369.909		83.6	370.23	369.682	370.781	382.596	382.498	382.694	380.421	380.371	380.474	367.033	367.022	367.049		83.6	359.308	357.731	360.875	351.112	351.017	351.205
	83.7	389.553	387.976	391.126	383.706	383.613	383.798	382.78	382.735	382.828	372.762	372.752	372.775		83.7	380.155	379.081	381.23	383.152	383.057	383.247	381.604	381.556	381.654	369.902	369.892	369.916		83.7	370.23	369.682	370.781	382.597	382.5	382.696	380.428	380.377	380.481	367.041	367.031	367.057		83.7	359.308	357.731	360.875	351.11	351.015	351.203
	83.8	389.553	387.976	391.126	383.706	383.613	383.798	382.784	382.739	382.832	372.768	372.758	372.781		83.8	380.155	379.081	381.23	383.152	383.057	383.248	381.609	381.561	381.66	369.909	369.899	369.923		83.8	370.23	369.682	370.781	382.599	382.502	382.697	380.434	380.384	380.488	367.05	367.039	367.065		83.8	359.308	357.731	360.875	351.108	351.013	351.201
	83.9	389.553	387.976	391.126	383.705	383.613	383.798	382.789	382.743	382.836	372.774	372.765	372.787		83.9	380.155	379.081	381.23	383.153	383.058	383.249	381.615	381.567	381.665	369.916	369.906	369.93		83.9	370.23	369.682	370.781	382.601	382.504	382.699	380.441	380.39	380.494	367.058	367.048	367.074		83.9	359.308	357.731	360.875	351.106	351.011	351.199
	84	389.553	387.976	391.126	383.705	383.613	383.798	382.793	382.747	382.84	372.78	372.771	372.793		84	380.155	379.081	381.23	383.154	383.059	383.249	381.62	381.572	381.67	369.923	369.913	369.938		84	370.23	369.682	370.781	382.603	382.506	382.701	380.447	380.397	380.501	367.067	367.056	367.082		84	359.308	357.731	360.875	351.104	351.009	351.197
	84.1	389.553	387.976	391.126	383.705	383.612	383.798	382.797	382.751	382.844	372.786	372.777	372.799		84.1	380.155	379.081	381.23	383.155	383.06	383.25	381.625	381.577	381.676	369.931	369.921	369.945		84.1	370.23	369.682	370.781	382.605	382.507	382.703	380.454	380.403	380.507	367.075	367.064	367.09		84.1	359.308	357.731	360.875	351.102	351.007	351.195
	84.2	389.553	387.976	391.126	383.705	383.612	383.797	382.801	382.755	382.848	372.792	372.783	372.805		84.2	380.155	379.081	381.23	383.156	383.061	383.251	381.63	381.583	381.681	369.938	369.928	369.952		84.2	370.23	369.682	370.781	382.606	382.509	382.705	380.46	380.41	380.513	367.083	367.073	367.099		84.2	359.308	357.731	360.875	351.1	351.005	351.193
	84.3	389.553	387.976	391.126	383.705	383.612	383.797	382.805	382.759	382.852	372.799	372.789	372.812		84.3	380.155	379.081	381.23	383.156	383.062	383.252	381.636	381.588	381.686	369.945	369.935	369.959		84.3	370.23	369.682	370.781	382.608	382.511	382.706	380.466	380.416	380.52	367.092	367.081	367.107		84.3	359.308	357.731	360.875	351.098	351.003	351.191
	84.4	389.553	387.976	391.126	383.704	383.612	383.797	382.809	382.764	382.856	372.805	372.795	372.818		84.4	380.155	379.081	381.23	383.157	383.062	383.253	381.641	381.593	381.691	369.952	369.942	369.967		84.4	370.23	369.682	370.781	382.61	382.513	382.708	380.473	380.423	380.526	367.1	367.089	367.115		84.4	359.308	357.731	360.875	351.096	351.001	351.189
	84.5	389.553	387.976	391.126	383.704	383.612	383.797	382.813	382.768	382.861	372.811	372.801	372.824		84.5	380.155	379.081	381.23	383.158	383.063	383.253	381.646	381.598	381.697	369.96	369.95	369.974		84.5	370.23	369.682	370.781	382.612	382.515	382.71	380.479	380.429	380.533	367.108	367.098	367.124		84.5	359.308	357.731	360.875	351.094	350.999	351.187
	84.6	389.553	387.976	391.126	383.704	383.611	383.797	382.817	382.772	382.865	372.817	372.808	372.83		84.6	380.155	379.081	381.23	383.159	383.064	383.254	381.651	381.604	381.702	369.967	369.957	369.981		84.6	370.23	369.682	370.781	382.614	382.516	382.712	380.486	380.435	380.539	367.117	367.106	367.132		84.6	359.308	357.731	360.875	351.092	350.997	351.185
	84.7	389.553	387.976	391.126	383.704	383.611	383.796	382.821	382.776	382.869	372.823	372.814	372.836		84.7	380.155	379.081	381.23	383.16	383.065	383.255	381.657	381.609	381.707	369.974	369.964	369.988		84.7	370.23	369.682	370.781	382.615	382.518	382.713	380.492	380.442	380.545	367.125	367.114	367.14		84.7	359.308	357.731	360.875	351.09	350.995	351.183
	84.8	389.553	387.976	391.126	383.704	383.611	383.796	382.825	382.78	382.873	372.829	372.82	372.842		84.8	380.155	379.081	381.23	383.16	383.065	383.256	381.662	381.614	381.712	369.981	369.971	369.996		84.8	370.23	369.682	370.781	382.617	382.52	382.715	380.498	380.448	380.552	367.133	367.123	367.149		84.8	359.308	357.731	360.875	351.088	350.993	351.182
	84.9	389.553	387.976	391.126	383.703	383.611	383.796	382.829	382.784	382.877	372.835	372.826	372.848		84.9	380.155	379.081	381.231	383.161	383.066	383.256	381.667	381.619	381.717	369.989	369.979	370.003		84.9	370.23	369.682	370.781	382.619	382.522	382.717	380.505	380.454	380.558	367.142	367.131	367.157		84.9	359.308	357.731	360.875	351.086	350.991	351.18
	85	389.553	387.976	391.126	383.703	383.611	383.796	382.833	382.788	382.88	372.842	372.832	372.855		85	380.155	379.081	381.231	383.162	383.067	383.257	381.672	381.624	381.722	369.996	369.986	370.01		85	370.23	369.682	370.781	382.621	382.523	382.719	380.511	380.461	380.564	367.15	367.139	367.165		85	359.308	357.731	360.875	351.084	350.989	351.178
	85.1	389.553	387.976	391.126	383.703	383.61	383.796	382.837	382.792	382.884	372.848	372.838	372.861		85.1	380.155	379.081	381.231	383.163	383.068	383.258	381.677	381.629	381.728	370.003	369.993	370.017		85.1	370.23	369.682	370.781	382.622	382.525	382.72	380.517	380.467	380.571	367.158	367.148	367.174		85.1	359.308	357.731	360.875	351.082	350.987	351.176
	85.2	389.553	387.976	391.126	383.703	383.61	383.795	382.841	382.795	382.888	372.854	372.844	372.867		85.2	380.155	379.081	381.231	383.163	383.069	383.259	381.682	381.634	381.733	370.01	370	370.025		85.2	370.23	369.682	370.781	382.624	382.527	382.722	380.524	380.473	380.577	367.167	367.156	367.182		85.2	359.308	357.731	360.875	351.08	350.985	351.174
	85.3	389.553	387.976	391.126	383.703	383.61	383.795	382.845	382.799	382.892	372.86	372.851	372.873		85.3	380.155	379.081	381.231	383.164	383.069	383.259	381.687	381.639	381.738	370.018	370.008	370.032		85.3	370.23	369.682	370.781	382.626	382.529	382.724	380.53	380.48	380.583	367.175	367.164	367.191		85.3	359.308	357.731	360.875	351.078	350.983	351.172
	85.4	389.553	387.976	391.126	383.702	383.61	383.795	382.849	382.803	382.896	372.866	372.857	372.879		85.4	380.155	379.081	381.231	383.165	383.07	383.26	381.692	381.645	381.743	370.025	370.015	370.039		85.4	370.23	369.682	370.781	382.627	382.53	382.726	380.536	380.486	380.589	367.184	367.173	367.199		85.4	359.308	357.731	360.875	351.076	350.981	351.17
	85.5	389.553	387.976	391.126	383.702	383.609	383.795	382.853	382.807	382.9	372.872	372.863	372.885		85.5	380.155	379.081	381.231	383.166	383.071	383.261	381.697	381.65	381.748	370.032	370.022	370.046		85.5	370.23	369.682	370.781	382.629	382.532	382.727	380.542	380.492	380.595	367.192	367.181	367.207		85.5	359.308	357.731	360.875	351.074	350.979	351.168
	85.6	389.553	387.976	391.126	383.702	383.609	383.794	382.857	382.811	382.904	372.878	372.869	372.891		85.6	380.155	379.081	381.231	383.166	383.071	383.262	381.702	381.655	381.753	370.039	370.029	370.053		85.6	370.23	369.682	370.781	382.631	382.534	382.729	380.548	380.498	380.602	367.2	367.19	367.216		85.6	359.308	357.731	360.875	351.072	350.978	351.166
	85.7	389.553	387.976	391.126	383.702	383.609	383.794	382.86	382.815	382.908	372.885	372.875	372.898		85.7	380.155	379.081	381.231	383.167	383.072	383.262	381.707	381.66	381.758	370.047	370.037	370.061		85.7	370.23	369.682	370.781	382.633	382.535	382.731	380.555	380.504	380.608	367.209	367.198	367.224		85.7	359.308	357.731	360.875	351.07	350.976	351.164
	85.8	389.553	387.976	391.126	383.701	383.609	383.794	382.864	382.819	382.912	372.891	372.881	372.904		85.8	380.155	379.081	381.231	383.168	383.073	383.263	381.712	381.665	381.763	370.054	370.044	370.068		85.8	370.23	369.682	370.782	382.634	382.537	382.732	380.561	380.51	380.614	367.217	367.206	367.232		85.8	359.308	357.731	360.875	351.068	350.974	351.162
	85.9	389.553	387.976	391.126	383.701	383.608	383.794	382.868	382.823	382.915	372.897	372.887	372.91		85.9	380.155	379.081	381.231	383.169	383.074	383.264	381.717	381.67	381.768	370.061	370.051	370.075		85.9	370.23	369.682	370.782	382.636	382.539	382.734	380.567	380.517	380.62	367.225	367.215	367.241		85.9	359.308	357.731	360.875	351.066	350.972	351.16
	86	389.553	387.976	391.126	383.701	383.608	383.794	382.872	382.826	382.919	372.903	372.894	372.916		86	380.155	379.081	381.231	383.169	383.074	383.265	381.722	381.675	381.773	370.068	370.058	370.082		86	370.23	369.682	370.782	382.638	382.54	382.736	380.573	380.523	380.626	367.234	367.223	367.249		86	359.308	357.731	360.875	351.065	350.97	351.158
	86.1	389.553	387.976	391.126	383.701	383.608	383.793	382.876	382.83	382.923	372.909	372.9	372.922		86.1	380.155	379.081	381.231	383.17	383.075	383.265	381.727	381.679	381.778	370.076	370.066	370.09		86.1	370.23	369.682	370.782	382.639	382.542	382.737	380.579	380.529	380.632	367.242	367.231	367.257		86.1	359.308	357.731	360.875	351.063	350.968	351.156
	86.2	389.553	387.976	391.126	383.7	383.608	383.793	382.879	382.834	382.927	372.915	372.906	372.928		86.2	380.155	379.081	381.231	383.171	383.076	383.266	381.732	381.684	381.782	370.083	370.073	370.097		86.2	370.23	369.682	370.782	382.641	382.544	382.739	380.585	380.535	380.638	367.25	367.24	367.266		86.2	359.308	357.731	360.875	351.061	350.966	351.154
	86.3	389.553	387.976	391.126	383.7	383.607	383.793	382.883	382.838	382.931	372.921	372.912	372.934		86.3	380.155	379.081	381.231	383.171	383.076	383.267	381.737	381.689	381.787	370.09	370.08	370.104		86.3	370.23	369.682	370.782	382.643	382.545	382.741	380.591	380.541	380.644	367.259	367.248	367.274		86.3	359.308	357.731	360.875	351.059	350.964	351.153
	86.4	389.553	387.976	391.126	383.7	383.607	383.792	382.887	382.841	382.934	372.928	372.918	372.941		86.4	380.155	379.081	381.231	383.172	383.077	383.267	381.742	381.694	381.792	370.097	370.087	370.111		86.4	370.23	369.682	370.782	382.644	382.547	382.742	380.597	380.547	380.65	367.267	367.256	367.282		86.4	359.308	357.731	360.875	351.057	350.962	351.151
	86.5	389.553	387.976	391.126	383.7	383.607	383.792	382.891	382.845	382.938	372.934	372.924	372.947		86.5	380.155	379.081	381.231	383.173	383.078	383.268	381.747	381.699	381.797	370.105	370.095	370.119		86.5	370.231	369.682	370.782	382.646	382.549	382.744	380.603	380.553	380.656	367.275	367.265	367.291		86.5	359.308	357.731	360.875	351.055	350.96	351.149
	86.6	389.553	387.976	391.126	383.699	383.607	383.792	382.894	382.849	382.942	372.94	372.93	372.953		86.6	380.155	379.081	381.231	383.173	383.078	383.269	381.752	381.704	381.802	370.112	370.102	370.126		86.6	370.231	369.682	370.782	382.647	382.55	382.745	380.609	380.559	380.662	367.284	367.273	367.299		86.6	359.308	357.731	360.875	351.053	350.958	351.147
	86.7	389.553	387.976	391.126	383.699	383.606	383.792	382.898	382.853	382.945	372.946	372.937	372.959		86.7	380.155	379.081	381.231	383.174	383.079	383.269	381.757	381.709	381.807	370.119	370.109	370.133		86.7	370.231	369.682	370.782	382.649	382.552	382.747	380.615	380.565	380.668	367.292	367.281	367.308		86.7	359.308	357.731	360.875	351.051	350.956	351.145
	86.8	389.553	387.976	391.126	383.699	383.606	383.791	382.902	382.856	382.949	372.952	372.943	372.965		86.8	380.155	379.081	381.231	383.175	383.08	383.27	381.761	381.714	381.812	370.126	370.116	370.14		86.8	370.231	369.682	370.782	382.651	382.554	382.749	380.621	380.571	380.674	367.301	367.29	367.316		86.8	359.308	357.731	360.875	351.049	350.955	351.143
	86.9	389.553	387.976	391.126	383.698	383.606	383.791	382.905	382.86	382.953	372.958	372.949	372.971		86.9	380.155	379.081	381.231	383.175	383.08	383.271	381.766	381.718	381.816	370.134	370.124	370.148		86.9	370.231	369.682	370.782	382.652	382.555	382.75	380.627	380.577	380.68	367.309	367.298	367.324		86.9	359.308	357.731	360.875	351.047	350.953	351.141
	87	389.553	387.976	391.126	383.698	383.605	383.791	382.909	382.864	382.956	372.964	372.955	372.977		87	380.155	379.081	381.231	383.176	383.081	383.271	381.771	381.723	381.821	370.141	370.131	370.155		87	370.231	369.682	370.782	382.654	382.557	382.752	380.633	380.583	380.686	367.317	367.307	367.333		87	359.308	357.731	360.875	351.046	350.951	351.139
	87.1	389.553	387.976	391.126	383.698	383.605	383.791	382.913	382.867	382.96	372.971	372.961	372.983		87.1	380.155	379.081	381.231	383.177	383.082	383.272	381.776	381.728	381.826	370.148	370.138	370.162		87.1	370.231	369.682	370.782	382.655	382.558	382.753	380.639	380.589	380.692	367.326	367.315	367.341		87.1	359.308	357.731	360.875	351.044	350.949	351.137
	87.2	389.553	387.976	391.126	383.698	383.605	383.79	382.916	382.871	382.964	372.977	372.967	372.99		87.2	380.155	379.081	381.231	383.177	383.082	383.273	381.78	381.733	381.831	370.155	370.145	370.169		87.2	370.231	369.682	370.782	382.657	382.56	382.755	380.645	380.594	380.698	367.334	367.323	367.349		87.2	359.308	357.731	360.875	351.042	350.947	351.136
	87.3	389.553	387.976	391.126	383.697	383.605	383.79	382.92	382.874	382.967	372.983	372.973	372.996		87.3	380.155	379.081	381.231	383.178	383.083	383.273	381.785	381.737	381.835	370.163	370.153	370.177		87.3	370.231	369.682	370.782	382.659	382.562	382.756	380.65	380.6	380.703	367.342	367.332	367.358		87.3	359.308	357.731	360.875	351.04	350.945	351.134
	87.4	389.553	387.976	391.126	383.697	383.604	383.79	382.923	382.878	382.971	372.989	372.98	373.002		87.4	380.155	379.081	381.231	383.179	383.084	383.274	381.79	381.742	381.84	370.17	370.16	370.184		87.4	370.231	369.682	370.782	382.66	382.563	382.758	380.656	380.606	380.709	367.351	367.34	367.366		87.4	359.308	357.731	360.875	351.038	350.943	351.132
	87.5	389.553	387.976	391.126	383.697	383.604	383.789	382.927	382.882	382.974	372.995	372.986	373.008		87.5	380.155	379.081	381.231	383.179	383.084	383.274	381.795	381.747	381.845	370.177	370.167	370.191		87.5	370.231	369.682	370.782	382.662	382.565	382.76	380.662	380.612	380.715	367.359	367.348	367.374		87.5	359.308	357.731	360.875	351.036	350.941	351.13
	87.6	389.553	387.976	391.126	383.696	383.604	383.789	382.931	382.885	382.978	373.001	372.992	373.014		87.6	380.155	379.081	381.231	383.18	383.085	383.275	381.799	381.751	381.849	370.184	370.174	370.198		87.6	370.231	369.682	370.782	382.663	382.566	382.761	380.668	380.618	380.721	367.367	367.357	367.383		87.6	359.308	357.731	360.875	351.034	350.94	351.128
	87.7	389.553	387.976	391.126	383.696	383.603	383.789	382.934	382.889	382.981	373.007	372.998	373.02		87.7	380.155	379.081	381.231	383.18	383.086	383.276	381.804	381.756	381.854	370.192	370.182	370.206		87.7	370.231	369.682	370.782	382.665	382.568	382.763	380.674	380.623	380.727	367.376	367.365	367.391		87.7	359.308	357.731	360.875	351.032	350.938	351.126
	87.8	389.553	387.976	391.126	383.696	383.603	383.788	382.938	382.892	382.985	373.014	373.004	373.026		87.8	380.155	379.081	381.231	383.181	383.086	383.276	381.808	381.761	381.859	370.199	370.189	370.213		87.8	370.231	369.683	370.782	382.666	382.569	382.764	380.679	380.629	380.732	367.384	367.373	367.399		87.8	359.308	357.732	360.875	351.031	350.936	351.124
	87.9	389.553	387.976	391.126	383.695	383.603	383.788	382.941	382.896	382.988	373.02	373.01	373.033		87.9	380.155	379.081	381.231	383.182	383.087	383.277	381.813	381.765	381.863	370.206	370.196	370.22		87.9	370.231	369.683	370.782	382.668	382.571	382.766	380.685	380.635	380.738	367.392	367.382	367.408		87.9	359.308	357.732	360.875	351.029	350.934	351.123
	88	389.553	387.976	391.126	383.695	383.602	383.788	382.945	382.899	382.992	373.026	373.016	373.039		88	380.155	379.081	381.231	383.182	383.087	383.277	381.818	381.77	381.868	370.213	370.203	370.227		88	370.231	369.683	370.782	382.669	382.572	382.767	380.691	380.641	380.744	367.401	367.39	367.416		88	359.308	357.732	360.875	351.027	350.932	351.121
	88.1	389.553	387.976	391.126	383.695	383.602	383.787	382.948	382.903	382.995	373.032	373.023	373.045		88.1	380.155	379.081	381.231	383.183	383.088	383.278	381.822	381.774	381.872	370.221	370.211	370.235		88.1	370.231	369.683	370.782	382.671	382.574	382.769	380.696	380.646	380.749	367.409	367.399	367.424		88.1	359.308	357.732	360.875	351.025	350.93	351.119
	88.2	389.553	387.976	391.126	383.694	383.602	383.787	382.952	382.906	382.999	373.038	373.029	373.051		88.2	380.155	379.081	381.231	383.183	383.089	383.279	381.827	381.779	381.877	370.228	370.218	370.242		88.2	370.231	369.683	370.782	382.672	382.575	382.77	380.702	380.652	380.755	367.418	367.407	367.433		88.2	359.308	357.732	360.875	351.023	350.928	351.117
	88.3	389.553	387.976	391.126	383.694	383.601	383.787	382.955	382.909	383.002	373.044	373.035	373.057		88.3	380.155	379.081	381.231	383.184	383.089	383.279	381.831	381.783	381.881	370.235	370.225	370.249		88.3	370.231	369.683	370.782	382.674	382.577	382.772	380.708	380.658	380.761	367.426	367.415	367.441		88.3	359.308	357.732	360.875	351.021	350.927	351.115
	88.4	389.553	387.976	391.126	383.694	383.601	383.786	382.958	382.913	383.006	373.05	373.041	373.063		88.4	380.155	379.081	381.231	383.185	383.09	383.28	381.836	381.788	381.886	370.242	370.232	370.256		88.4	370.231	369.683	370.782	382.675	382.578	382.773	380.713	380.663	380.766	367.434	367.424	367.45		88.4	359.308	357.732	360.875	351.019	350.925	351.113
	88.5	389.553	387.976	391.126	383.693	383.601	383.786	382.962	382.916	383.009	373.057	373.047	373.069		88.5	380.155	379.081	381.231	383.185	383.09	383.28	381.84	381.793	381.89	370.25	370.24	370.264		88.5	370.231	369.683	370.782	382.677	382.58	382.775	380.719	380.669	380.772	367.443	367.432	367.458		88.5	359.308	357.732	360.875	351.018	350.923	351.111
	88.6	389.553	387.976	391.126	383.693	383.6	383.786	382.965	382.92	383.012	373.063	373.053	373.076		88.6	380.155	379.081	381.231	383.186	383.091	383.281	381.845	381.797	381.895	370.257	370.247	370.271		88.6	370.231	369.683	370.782	382.678	382.581	382.776	380.724	380.674	380.777	367.451	367.44	367.466		88.6	359.308	357.732	360.875	351.016	350.921	351.11
	88.7	389.553	387.976	391.126	383.693	383.6	383.785	382.969	382.923	383.016	373.069	373.059	373.082		88.7	380.155	379.081	381.231	383.186	383.091	383.282	381.849	381.801	381.899	370.264	370.254	370.278		88.7	370.231	369.683	370.782	382.68	382.583	382.778	380.73	380.68	380.783	367.459	367.449	367.475		88.7	359.308	357.732	360.875	351.014	350.919	351.108
	88.8	389.553	387.976	391.126	383.692	383.6	383.785	382.972	382.926	383.019	373.075	373.066	373.088		88.8	380.155	379.081	381.231	383.187	383.092	383.282	381.854	381.806	381.904	370.271	370.261	370.285		88.8	370.231	369.683	370.782	382.681	382.584	382.779	380.736	380.685	380.788	367.468	367.457	367.483		88.8	359.308	357.732	360.875	351.012	350.917	351.106
	88.9	389.553	387.976	391.126	383.692	383.599	383.785	382.975	382.93	383.022	373.081	373.072	373.094		88.9	380.155	379.081	381.231	383.187	383.092	383.283	381.858	381.81	381.908	370.279	370.269	370.293		88.9	370.231	369.683	370.782	382.683	382.586	382.781	380.741	380.691	380.794	367.476	367.465	367.491		88.9	359.308	357.732	360.875	351.01	350.916	351.104
	89	389.553	387.976	391.126	383.692	383.599	383.784	382.979	382.933	383.026	373.087	373.078	373.1		89	380.155	379.081	381.231	383.188	383.093	383.283	381.863	381.815	381.913	370.286	370.276	370.3		89	370.231	369.683	370.782	382.684	382.587	382.782	380.747	380.696	380.799	367.484	367.474	367.5		89	359.308	357.732	360.875	351.009	350.914	351.102
	89.1	389.553	387.976	391.126	383.691	383.598	383.784	382.982	382.936	383.029	373.093	373.084	373.106		89.1	380.155	379.081	381.231	383.188	383.094	383.284	381.867	381.819	381.917	370.293	370.283	370.307		89.1	370.231	369.683	370.782	382.686	382.589	382.783	380.752	380.702	380.805	367.493	367.482	367.508		89.1	359.308	357.732	360.875	351.007	350.912	351.101
	89.2	389.553	387.976	391.126	383.691	383.598	383.784	382.985	382.94	383.032	373.1	373.09	373.112		89.2	380.155	379.081	381.231	383.189	383.094	383.284	381.871	381.824	381.921	370.3	370.29	370.314		89.2	370.231	369.683	370.782	382.687	382.59	382.785	380.757	380.707	380.81	367.501	367.49	367.516		89.2	359.308	357.732	360.875	351.005	350.91	351.099
	89.3	389.553	387.976	391.126	383.691	383.598	383.783	382.988	382.943	383.036	373.106	373.096	373.119		89.3	380.155	379.081	381.231	383.189	383.095	383.285	381.876	381.828	381.926	370.308	370.298	370.322		89.3	370.231	369.683	370.782	382.688	382.591	382.786	380.763	380.713	380.816	367.509	367.499	367.525		89.3	359.308	357.732	360.875	351.003	350.908	351.097
	89.4	389.553	387.976	391.126	383.69	383.597	383.783	382.992	382.946	383.039	373.112	373.102	373.125		89.4	380.155	379.081	381.231	383.19	383.095	383.285	381.88	381.832	381.93	370.315	370.305	370.329		89.4	370.231	369.683	370.782	382.69	382.593	382.788	380.768	380.718	380.821	367.518	367.507	367.533		89.4	359.308	357.732	360.875	351.001	350.907	351.095
	89.5	389.553	387.976	391.126	383.69	383.597	383.782	382.995	382.949	383.042	373.118	373.109	373.131		89.5	380.155	379.081	381.231	383.191	383.096	383.286	381.884	381.837	381.934	370.322	370.312	370.336		89.5	370.231	369.683	370.782	382.691	382.594	382.789	380.774	380.724	380.827	367.526	367.516	367.541		89.5	359.308	357.732	360.875	351	350.905	351.093
	89.6	389.553	387.976	391.126	383.689	383.597	383.782	382.998	382.953	383.045	373.124	373.115	373.137		89.6	380.155	379.081	381.231	383.191	383.096	383.286	381.889	381.841	381.939	370.329	370.319	370.343		89.6	370.231	369.683	370.782	382.693	382.596	382.79	380.779	380.729	380.832	367.535	367.524	367.55		89.6	359.308	357.732	360.875	350.998	350.903	351.092
	89.7	389.553	387.976	391.126	383.689	383.596	383.782	383.001	382.956	383.048	373.13	373.121	373.143		89.7	380.156	379.081	381.231	383.192	383.097	383.287	381.893	381.845	381.943	370.337	370.327	370.351		89.7	370.231	369.683	370.782	382.694	382.597	382.792	380.784	380.734	380.837	367.543	367.532	367.558		89.7	359.308	357.732	360.875	350.996	350.901	351.09
	89.8	389.554	387.976	391.126	383.689	383.596	383.781	383.005	382.959	383.052	373.136	373.127	373.149		89.8	380.156	379.081	381.231	383.192	383.097	383.287	381.897	381.849	381.947	370.344	370.334	370.358		89.8	370.231	369.683	370.782	382.695	382.598	382.793	380.79	380.74	380.843	367.551	367.541	367.566		89.8	359.308	357.732	360.875	350.994	350.899	351.088
	89.9	389.554	387.976	391.126	383.688	383.595	383.781	383.008	382.962	383.055	373.143	373.133	373.155		89.9	380.156	379.081	381.231	383.193	383.098	383.288	381.901	381.854	381.951	370.351	370.341	370.365		89.9	370.231	369.683	370.782	382.697	382.6	382.795	380.795	380.745	380.848	367.56	367.549	367.575		89.9	359.308	357.732	360.875	350.992	350.898	351.086
	90	389.554	387.976	391.126	383.688	383.595	383.781	383.011	382.965	383.058	373.149	373.139	373.162		90	380.156	379.081	381.231	383.193	383.098	383.288	381.906	381.858	381.956	370.358	370.348	370.372		90	370.231	369.683	370.782	382.698	382.601	382.796	380.8	380.75	380.853	367.568	367.557	367.583		90	359.308	357.732	360.875	350.991	350.896	351.084
	90.1	389.554	387.976	391.126	383.687	383.595	383.78	383.014	382.968	383.061	373.155	373.145	373.168		90.1	380.156	379.081	381.231	383.193	383.099	383.289	381.91	381.862	381.96	370.366	370.356	370.38		90.1	370.231	369.683	370.782	382.7	382.603	382.797	380.806	380.756	380.858	367.576	367.566	367.592		90.1	359.308	357.732	360.875	350.989	350.894	351.083
	90.2	389.554	387.976	391.126	383.687	383.594	383.78	383.017	382.972	383.064	373.161	373.152	373.174		90.2	380.156	379.081	381.231	383.194	383.099	383.289	381.914	381.866	381.964	370.373	370.363	370.387		90.2	370.231	369.683	370.782	382.701	382.604	382.799	380.811	380.761	380.864	367.585	367.574	367.6		90.2	359.308	357.732	360.875	350.987	350.892	351.081
	90.3	389.554	387.976	391.126	383.687	383.594	383.779	383.02	382.975	383.067	373.167	373.158	373.18		90.3	380.156	379.082	381.231	383.194	383.1	383.29	381.918	381.87	381.968	370.38	370.37	370.394		90.3	370.231	369.683	370.782	382.702	382.605	382.8	380.816	380.766	380.869	367.593	367.582	367.608		90.3	359.308	357.732	360.875	350.985	350.891	351.079
	90.4	389.554	387.976	391.126	383.686	383.593	383.779	383.023	382.978	383.07	373.173	373.164	373.186		90.4	380.156	379.082	381.231	383.195	383.1	383.29	381.922	381.875	381.972	370.387	370.377	370.401		90.4	370.231	369.683	370.782	382.704	382.607	382.801	380.821	380.771	380.874	367.601	367.591	367.617		90.4	359.308	357.732	360.875	350.984	350.889	351.077
	90.5	389.554	387.976	391.126	383.686	383.593	383.778	383.026	382.981	383.074	373.179	373.17	373.192		90.5	380.156	379.082	381.231	383.195	383.1	383.291	381.927	381.879	381.976	370.395	370.385	370.409		90.5	370.231	369.683	370.782	382.705	382.608	382.803	380.827	380.777	380.879	367.61	367.599	367.625		90.5	359.308	357.732	360.875	350.982	350.887	351.076
	90.6	389.554	387.976	391.126	383.685	383.592	383.778	383.029	382.984	383.077	373.186	373.176	373.198		90.6	380.156	379.082	381.231	383.196	383.101	383.291	381.931	381.883	381.981	370.402	370.392	370.416		90.6	370.231	369.683	370.782	382.706	382.609	382.804	380.832	380.782	380.885	367.618	367.607	367.633		90.6	359.308	357.732	360.875	350.98	350.885	351.074
	90.7	389.554	387.976	391.126	383.685	383.592	383.778	383.032	382.987	383.08	373.192	373.182	373.205		90.7	380.156	379.082	381.231	383.196	383.101	383.291	381.935	381.887	381.985	370.409	370.399	370.423		90.7	370.231	369.683	370.782	382.708	382.611	382.805	380.837	380.787	380.89	367.626	367.616	367.642		90.7	359.308	357.732	360.875	350.978	350.884	351.072
	90.8	389.554	387.976	391.126	383.684	383.592	383.777	383.036	382.99	383.083	373.198	373.188	373.211		90.8	380.156	379.082	381.231	383.197	383.102	383.292	381.939	381.891	381.989	370.416	370.406	370.43		90.8	370.231	369.683	370.782	382.709	382.612	382.807	380.842	380.792	380.895	367.635	367.624	367.65		90.8	359.308	357.732	360.875	350.977	350.882	351.07
	90.9	389.554	387.976	391.126	383.684	383.591	383.777	383.039	382.993	383.086	373.204	373.195	373.217		90.9	380.156	379.082	381.231	383.197	383.102	383.292	381.943	381.895	381.993	370.424	370.414	370.438		90.9	370.231	369.683	370.782	382.71	382.613	382.808	380.847	380.797	380.9	367.643	367.633	367.658		90.9	359.308	357.732	360.875	350.975	350.88	351.069
	91	389.554	387.976	391.126	383.684	383.591	383.776	383.042	382.996	383.089	373.21	373.201	373.223		91	380.156	379.082	381.231	383.198	383.103	383.293	381.947	381.899	381.997	370.431	370.421	370.445		91	370.231	369.683	370.782	382.712	382.615	382.809	380.852	380.802	380.905	367.652	367.641	367.667		91	359.308	357.732	360.875	350.973	350.878	351.067
	91.1	389.554	387.976	391.126	383.683	383.59	383.776	383.045	382.999	383.092	373.216	373.207	373.229		91.1	380.156	379.082	381.231	383.198	383.103	383.293	381.951	381.903	382.001	370.438	370.428	370.452		91.1	370.231	369.683	370.782	382.713	382.616	382.81	380.857	380.807	380.91	367.66	367.649	367.675		91.1	359.308	357.732	360.875	350.971	350.877	351.065
	91.2	389.554	387.976	391.126	383.683	383.59	383.775	383.047	383.002	383.095	373.222	373.213	373.235		91.2	380.156	379.082	381.231	383.198	383.103	383.294	381.955	381.907	382.005	370.445	370.435	370.459		91.2	370.231	369.683	370.782	382.714	382.617	382.812	380.862	380.812	380.915	367.668	367.658	367.683		91.2	359.308	357.732	360.875	350.97	350.875	351.063
	91.3	389.554	387.976	391.126	383.682	383.589	383.775	383.05	383.005	383.098	373.229	373.219	373.241		91.3	380.156	379.082	381.231	383.199	383.104	383.294	381.959	381.911	382.009	370.453	370.443	370.467		91.3	370.231	369.683	370.782	382.715	382.618	382.813	380.868	380.817	380.92	367.677	367.666	367.692		91.3	359.308	357.732	360.875	350.968	350.873	351.062
	91.4	389.554	387.976	391.126	383.682	383.589	383.775	383.053	383.008	383.1	373.235	373.225	373.248		91.4	380.156	379.082	381.231	383.199	383.104	383.294	381.963	381.915	382.013	370.46	370.45	370.474		91.4	370.231	369.683	370.782	382.717	382.62	382.814	380.873	380.822	380.925	367.685	367.674	367.7		91.4	359.308	357.732	360.875	350.966	350.871	351.06
	91.5	389.554	387.976	391.126	383.681	383.588	383.774	383.056	383.011	383.103	373.241	373.231	373.254		91.5	380.156	379.082	381.231	383.2	383.105	383.295	381.967	381.919	382.017	370.467	370.457	370.481		91.5	370.231	369.683	370.782	382.718	382.621	382.816	380.878	380.827	380.93	367.693	367.683	367.709		91.5	359.308	357.732	360.875	350.964	350.87	351.058
	91.6	389.554	387.976	391.126	383.681	383.588	383.774	383.059	383.014	383.106	373.247	373.238	373.26		91.6	380.156	379.082	381.231	383.2	383.105	383.295	381.971	381.923	382.021	370.474	370.464	370.488		91.6	370.231	369.683	370.782	382.719	382.622	382.817	380.883	380.832	380.935	367.702	367.691	367.717		91.6	359.308	357.732	360.875	350.963	350.868	351.057
	91.7	389.554	387.976	391.126	383.68	383.588	383.773	383.062	383.017	383.109	373.253	373.244	373.266		91.7	380.156	379.082	381.231	383.2	383.106	383.296	381.975	381.927	382.025	370.482	370.472	370.496		91.7	370.231	369.683	370.782	382.72	382.623	382.818	380.887	380.837	380.94	367.71	367.699	367.725		91.7	359.308	357.732	360.875	350.961	350.866	351.055
	91.8	389.554	387.976	391.126	383.68	383.587	383.773	383.065	383.019	383.112	373.259	373.25	373.272		91.8	380.156	379.082	381.231	383.201	383.106	383.296	381.979	381.931	382.028	370.489	370.479	370.503		91.8	370.231	369.683	370.782	382.722	382.625	382.819	380.892	380.842	380.945	367.718	367.708	367.734		91.8	359.308	357.732	360.875	350.959	350.864	351.053
	91.9	389.554	387.976	391.126	383.679	383.587	383.772	383.068	383.022	383.115	373.265	373.256	373.278		91.9	380.156	379.082	381.231	383.201	383.106	383.296	381.983	381.935	382.032	370.496	370.486	370.51		91.9	370.231	369.683	370.782	382.723	382.626	382.82	380.897	380.847	380.95	367.727	367.716	367.742		91.9	359.308	357.732	360.875	350.958	350.863	351.051
	92	389.554	387.976	391.126	383.679	383.586	383.772	383.071	383.025	383.118	373.272	373.262	373.284		92	380.156	379.082	381.231	383.202	383.107	383.297	381.986	381.939	382.036	370.503	370.493	370.517		92	370.231	369.683	370.782	382.724	382.627	382.822	380.902	380.852	380.955	367.735	367.724	367.75		92	359.308	357.732	360.875	350.956	350.861	351.05
	92.1	389.554	387.976	391.126	383.679	383.586	383.771	383.073	383.028	383.12	373.278	373.268	373.291		92.1	380.156	379.082	381.231	383.202	383.107	383.297	381.99	381.942	382.04	370.511	370.501	370.525		92.1	370.231	369.683	370.782	382.725	382.628	382.823	380.907	380.857	380.96	367.743	367.733	367.759		92.1	359.308	357.732	360.875	350.954	350.859	351.048
	92.2	389.554	387.976	391.126	383.678	383.585	383.771	383.076	383.031	383.123	373.284	373.274	373.297		92.2	380.156	379.082	381.231	383.202	383.107	383.297	381.994	381.946	382.044	370.518	370.508	370.532		92.2	370.231	369.683	370.782	382.726	382.63	382.824	380.912	380.862	380.964	367.752	367.741	367.767		92.2	359.308	357.732	360.875	350.952	350.858	351.046
	92.3	389.554	387.976	391.126	383.678	383.585	383.77	383.079	383.033	383.126	373.29	373.281	373.303		92.3	380.156	379.082	381.231	383.203	383.108	383.298	381.998	381.95	382.048	370.525	370.515	370.539		92.3	370.231	369.683	370.782	382.728	382.631	382.825	380.917	380.867	380.969	367.76	367.75	367.775		92.3	359.308	357.732	360.875	350.951	350.856	351.045
	92.4	389.554	387.976	391.126	383.677	383.584	383.77	383.082	383.036	383.129	373.296	373.287	373.309		92.4	380.156	379.082	381.231	383.203	383.108	383.298	382.002	381.954	382.051	370.532	370.522	370.546		92.4	370.231	369.683	370.782	382.729	382.632	382.826	380.922	380.872	380.974	367.769	367.758	367.784		92.4	359.308	357.732	360.875	350.949	350.854	351.043
	92.5	389.554	387.976	391.126	383.677	383.584	383.769	383.085	383.039	383.132	373.302	373.293	373.315		92.5	380.156	379.082	381.231	383.203	383.108	383.299	382.005	381.958	382.055	370.54	370.53	370.554		92.5	370.231	369.683	370.782	382.73	382.633	382.828	380.926	380.876	380.979	367.777	367.766	367.792		92.5	359.308	357.732	360.875	350.947	350.853	351.041
	92.6	389.554	387.976	391.126	383.676	383.583	383.769	383.087	383.042	383.134	373.308	373.299	373.321		92.6	380.156	379.082	381.231	383.204	383.109	383.299	382.009	381.961	382.059	370.547	370.537	370.561		92.6	370.231	369.683	370.782	382.731	382.634	382.829	380.931	380.881	380.984	367.785	367.775	367.8		92.6	359.308	357.732	360.875	350.946	350.851	351.04
	92.7	389.554	387.976	391.126	383.676	383.583	383.768	383.09	383.044	383.137	373.315	373.305	373.327		92.7	380.156	379.082	381.231	383.204	383.109	383.299	382.013	381.965	382.063	370.554	370.544	370.568		92.7	370.231	369.683	370.783	382.732	382.636	382.83	380.936	380.886	380.988	367.794	367.783	367.809		92.7	359.308	357.732	360.875	350.944	350.849	351.038
	92.8	389.554	387.976	391.126	383.675	383.582	383.768	383.093	383.047	383.14	373.321	373.311	373.333		92.8	380.156	379.082	381.231	383.204	383.109	383.3	382.017	381.969	382.066	370.561	370.551	370.575		92.8	370.231	369.683	370.783	382.734	382.637	382.831	380.941	380.891	380.993	367.802	367.791	367.817		92.8	359.308	357.732	360.875	350.942	350.848	351.036
	92.9	389.554	387.976	391.127	383.675	383.582	383.767	383.095	383.05	383.142	373.327	373.317	373.34		92.9	380.156	379.082	381.231	383.205	383.11	383.3	382.02	381.973	382.07	370.569	370.559	370.583		92.9	370.231	369.683	370.783	382.735	382.638	382.832	380.945	380.895	380.998	367.81	367.8	367.825		92.9	359.308	357.732	360.875	350.941	350.846	351.035
	93	389.554	387.976	391.127	383.674	383.581	383.767	383.098	383.052	383.145	373.333	373.324	373.346		93	380.156	379.082	381.231	383.205	383.11	383.3	382.024	381.976	382.074	370.576	370.566	370.59		93	370.231	369.683	370.783	382.736	382.639	382.833	380.95	380.9	381.003	367.819	367.808	367.834		93	359.308	357.732	360.875	350.939	350.844	351.033
	93.1	389.554	387.976	391.127	383.674	383.581	383.766	383.101	383.055	383.148	373.339	373.33	373.352		93.1	380.156	379.082	381.231	383.205	383.11	383.3	382.028	381.98	382.077	370.583	370.573	370.597		93.1	370.231	369.683	370.783	382.737	382.64	382.835	380.955	380.905	381.007	367.827	367.816	367.842		93.1	359.308	357.732	360.875	350.937	350.842	351.031
	93.2	389.554	387.976	391.127	383.673	383.58	383.766	383.103	383.058	383.15	373.345	373.336	373.358		93.2	380.156	379.082	381.231	383.206	383.111	383.301	382.031	381.984	382.081	370.59	370.58	370.604		93.2	370.231	369.683	370.783	382.738	382.641	382.836	380.959	380.909	381.012	367.835	367.825	367.851		93.2	359.308	357.732	360.875	350.936	350.841	351.03
	93.3	389.554	387.976	391.127	383.672	383.58	383.765	383.106	383.06	383.153	373.351	373.342	373.364		93.3	380.156	379.082	381.231	383.206	383.111	383.301	382.035	381.987	382.085	370.598	370.588	370.612		93.3	370.231	369.683	370.783	382.739	382.642	382.837	380.964	380.914	381.017	367.844	367.833	367.859		93.3	359.308	357.732	360.875	350.934	350.839	351.028
	93.4	389.554	387.976	391.127	383.672	383.579	383.765	383.109	383.063	383.156	373.358	373.348	373.37		93.4	380.156	379.082	381.231	383.206	383.111	383.301	382.039	381.991	382.088	370.605	370.595	370.619		93.4	370.231	369.683	370.783	382.74	382.644	382.838	380.969	380.919	381.021	367.852	367.841	367.867		93.4	359.308	357.732	360.875	350.932	350.838	351.026
	93.5	389.554	387.976	391.127	383.671	383.578	383.764	383.111	383.066	383.158	373.364	373.354	373.376		93.5	380.156	379.082	381.231	383.206	383.112	383.302	382.042	381.994	382.092	370.612	370.602	370.626		93.5	370.231	369.683	370.783	382.742	382.645	382.839	380.973	380.923	381.026	367.86	367.85	367.876		93.5	359.308	357.732	360.875	350.931	350.836	351.025
	93.6	389.554	387.976	391.127	383.671	383.578	383.764	383.114	383.068	383.161	373.37	373.36	373.383		93.6	380.156	379.082	381.231	383.207	383.112	383.302	382.046	381.998	382.096	370.619	370.609	370.633		93.6	370.232	369.683	370.783	382.743	382.646	382.84	380.978	380.928	381.03	367.869	367.858	367.884		93.6	359.308	357.732	360.875	350.929	350.834	351.023
	93.7	389.554	387.976	391.127	383.67	383.577	383.763	383.116	383.071	383.163	373.376	373.367	373.389		93.7	380.156	379.082	381.231	383.207	383.112	383.302	382.049	382.002	382.099	370.627	370.617	370.641		93.7	370.232	369.683	370.783	382.744	382.647	382.841	380.982	380.932	381.035	367.877	367.867	367.892		93.7	359.308	357.732	360.875	350.927	350.833	351.021
	93.8	389.554	387.976	391.127	383.67	383.577	383.763	383.119	383.073	383.166	373.382	373.373	373.395		93.8	380.156	379.082	381.231	383.207	383.112	383.302	382.053	382.005	382.103	370.634	370.624	370.648		93.8	370.232	369.683	370.783	382.745	382.648	382.842	380.987	380.937	381.039	367.886	367.875	367.901		93.8	359.308	357.732	360.875	350.926	350.831	351.02
	93.9	389.554	387.976	391.127	383.669	383.576	383.762	383.121	383.076	383.168	373.388	373.379	373.401		93.9	380.156	379.082	381.231	383.208	383.113	383.303	382.056	382.009	382.106	370.641	370.631	370.655		93.9	370.232	369.683	370.783	382.746	382.649	382.843	380.991	380.942	381.044	367.894	367.883	367.909		93.9	359.308	357.732	360.875	350.924	350.829	351.018
	94	389.554	387.976	391.127	383.669	383.576	383.762	383.124	383.078	383.171	373.394	373.385	373.407		94	380.156	379.082	381.231	383.208	383.113	383.303	382.06	382.012	382.11	370.648	370.638	370.662		94	370.232	369.683	370.783	382.747	382.65	382.844	380.996	380.946	381.048	367.902	367.892	367.917		94	359.308	357.732	360.875	350.922	350.828	351.016
	94.1	389.554	387.976	391.127	383.668	383.575	383.761	383.126	383.081	383.173	373.401	373.391	373.413		94.1	380.156	379.082	381.231	383.208	383.113	383.303	382.063	382.016	382.113	370.656	370.646	370.67		94.1	370.232	369.683	370.783	382.748	382.651	382.846	381	380.951	381.053	367.911	367.9	367.926		94.1	359.308	357.732	360.875	350.921	350.826	351.015
	94.2	389.554	387.976	391.127	383.668	383.575	383.76	383.129	383.083	383.176	373.407	373.397	373.419		94.2	380.156	379.082	381.231	383.208	383.113	383.304	382.067	382.019	382.117	370.663	370.653	370.677		94.2	370.232	369.683	370.783	382.749	382.652	382.847	381.005	380.955	381.057	367.919	367.908	367.934		94.2	359.308	357.732	360.875	350.919	350.824	351.013
	94.3	389.554	387.976	391.127	383.667	383.574	383.76	383.131	383.086	383.178	373.413	373.403	373.426		94.3	380.156	379.082	381.231	383.209	383.114	383.304	382.07	382.023	382.12	370.67	370.66	370.684		94.3	370.232	369.683	370.783	382.75	382.653	382.848	381.009	380.959	381.062	367.927	367.917	367.942		94.3	359.308	357.732	360.875	350.918	350.823	351.012
	94.4	389.554	387.976	391.127	383.666	383.573	383.759	383.134	383.088	383.181	373.419	373.41	373.432		94.4	380.156	379.082	381.231	383.209	383.114	383.304	382.074	382.026	382.123	370.677	370.667	370.691		94.4	370.232	369.683	370.783	382.751	382.654	382.849	381.014	380.964	381.066	367.936	367.925	367.951		94.4	359.308	357.732	360.875	350.916	350.821	351.01
	94.5	389.554	387.976	391.127	383.666	383.573	383.759	383.136	383.091	383.183	373.425	373.416	373.438		94.5	380.156	379.082	381.231	383.209	383.114	383.304	382.077	382.029	382.127	370.685	370.675	370.699		94.5	370.232	369.683	370.783	382.752	382.655	382.85	381.018	380.968	381.071	367.944	367.933	367.959		94.5	359.308	357.732	360.875	350.914	350.82	351.008
	94.6	389.554	387.976	391.127	383.665	383.572	383.758	383.139	383.093	383.186	373.431	373.422	373.444		94.6	380.156	379.082	381.231	383.209	383.114	383.304	382.081	382.033	382.13	370.692	370.682	370.706		94.6	370.232	369.683	370.783	382.753	382.656	382.851	381.023	380.973	381.075	367.952	367.942	367.967		94.6	359.308	357.732	360.875	350.913	350.818	351.007
	94.7	389.554	387.976	391.127	383.665	383.572	383.758	383.141	383.095	383.188	373.437	373.428	373.45		94.7	380.156	379.082	381.231	383.21	383.115	383.305	382.084	382.036	382.134	370.699	370.689	370.713		94.7	370.232	369.683	370.783	382.754	382.658	382.852	381.027	380.977	381.079	367.961	367.95	367.976		94.7	359.308	357.732	360.875	350.911	350.816	351.005
	94.8	389.554	387.976	391.127	383.664	383.571	383.757	383.143	383.098	383.19	373.444	373.434	373.456		94.8	380.156	379.082	381.231	383.21	383.115	383.305	382.087	382.04	382.137	370.706	370.696	370.72		94.8	370.232	369.683	370.783	382.755	382.659	382.853	381.031	380.981	381.084	367.969	367.958	367.984		94.8	359.308	357.732	360.875	350.91	350.815	351.003
	94.9	389.554	387.976	391.127	383.664	383.571	383.756	383.146	383.1	383.193	373.45	373.44	373.462		94.9	380.156	379.082	381.231	383.21	383.115	383.305	382.091	382.043	382.14	370.714	370.704	370.727		94.9	370.232	369.683	370.783	382.756	382.66	382.854	381.036	380.986	381.088	367.977	367.967	367.993		94.9	359.308	357.732	360.875	350.908	350.813	351.002
	95	389.554	387.976	391.127	383.663	383.57	383.756	383.148	383.103	383.195	373.456	373.446	373.469		95	380.156	379.082	381.231	383.21	383.115	383.305	382.094	382.046	382.144	370.721	370.711	370.735		95	370.232	369.683	370.783	382.757	382.661	382.855	381.04	380.99	381.092	367.986	367.975	368.001		95	359.308	357.732	360.875	350.906	350.812	351
	95.1	389.554	387.976	391.127	383.662	383.569	383.755	383.15	383.105	383.197	373.462	373.453	373.475		95.1	380.156	379.082	381.231	383.21	383.115	383.306	382.097	382.05	382.147	370.728	370.718	370.742		95.1	370.232	369.683	370.783	382.758	382.662	382.856	381.044	380.994	381.096	367.994	367.984	368.009		95.1	359.308	357.732	360.875	350.905	350.81	350.999
	95.2	389.554	387.976	391.127	383.662	383.569	383.755	383.153	383.107	383.2	373.468	373.459	373.481		95.2	380.156	379.082	381.231	383.211	383.116	383.306	382.101	382.053	382.15	370.735	370.725	370.749		95.2	370.232	369.684	370.783	382.759	382.663	382.857	381.048	380.998	381.101	368.003	367.992	368.018		95.2	359.308	357.732	360.875	350.903	350.808	350.997
	95.3	389.554	387.976	391.127	383.661	383.568	383.754	383.155	383.109	383.202	373.474	373.465	373.487		95.3	380.156	379.082	381.231	383.211	383.116	383.306	382.104	382.056	382.153	370.743	370.733	370.756		95.3	370.232	369.684	370.783	382.76	382.664	382.858	381.053	381.003	381.105	368.011	368	368.026		95.3	359.308	357.732	360.875	350.902	350.807	350.996
	95.4	389.554	387.976	391.127	383.661	383.568	383.753	383.157	383.112	383.204	373.48	373.471	373.493		95.4	380.156	379.082	381.231	383.211	383.116	383.306	382.107	382.059	382.157	370.75	370.74	370.764		95.4	370.232	369.684	370.783	382.761	382.664	382.859	381.057	381.007	381.109	368.019	368.008	368.034		95.4	359.308	357.732	360.875	350.9	350.805	350.994
	95.5	389.554	387.976	391.127	383.66	383.567	383.753	383.16	383.114	383.207	373.486	373.477	373.499		95.5	380.156	379.082	381.231	383.211	383.116	383.306	382.11	382.063	382.16	370.757	370.747	370.771		95.5	370.232	369.684	370.783	382.762	382.665	382.86	381.061	381.011	381.113	368.027	368.016	368.042		95.5	359.308	357.732	360.875	350.898	350.804	350.992
	95.6	389.554	387.976	391.127	383.659	383.566	383.752	383.162	383.116	383.209	373.492	373.483	373.505		95.6	380.156	379.082	381.231	383.211	383.116	383.306	382.114	382.066	382.163	370.764	370.754	370.778		95.6	370.232	369.684	370.783	382.763	382.666	382.861	381.065	381.015	381.118	368.035	368.025	368.05		95.6	359.308	357.732	360.875	350.897	350.802	350.991
	95.7	389.554	387.976	391.127	383.659	383.566	383.752	383.164	383.118	383.211	373.498	373.489	373.511		95.7	380.156	379.082	381.231	383.211	383.117	383.307	382.117	382.069	382.166	370.771	370.761	370.785		95.7	370.232	369.684	370.783	382.764	382.667	382.862	381.069	381.019	381.122	368.043	368.033	368.058		95.7	359.308	357.732	360.875	350.895	350.8	350.989
	95.8	389.554	387.976	391.127	383.658	383.565	383.751	383.166	383.121	383.213	373.504	373.495	373.517		95.8	380.156	379.082	381.231	383.212	383.117	383.307	382.12	382.072	382.17	370.778	370.768	370.792		95.8	370.232	369.684	370.783	382.765	382.668	382.863	381.074	381.024	381.126	368.051	368.041	368.066		95.8	359.308	357.732	360.875	350.894	350.799	350.988
	95.9	389.554	387.976	391.127	383.658	383.565	383.75	383.168	383.123	383.215	373.51	373.501	373.523		95.9	380.156	379.082	381.231	383.212	383.117	383.307	382.123	382.075	382.173	370.785	370.775	370.799		95.9	370.232	369.684	370.783	382.766	382.669	382.863	381.078	381.028	381.13	368.059	368.049	368.075		95.9	359.308	357.732	360.875	350.892	350.797	350.986
	96	389.554	387.976	391.127	383.657	383.564	383.75	383.171	383.125	383.218	373.516	373.507	373.529		96	380.156	379.082	381.231	383.212	383.117	383.307	382.126	382.078	382.176	370.792	370.782	370.806		96	370.232	369.684	370.783	382.767	382.67	382.864	381.082	381.032	381.134	368.067	368.057	368.083		96	359.308	357.732	360.875	350.891	350.796	350.985
	96.1	389.554	387.976	391.127	383.656	383.563	383.749	383.173	383.127	383.22	373.522	373.513	373.535		96.1	380.156	379.082	381.231	383.212	383.117	383.307	382.129	382.082	382.179	370.799	370.789	370.813		96.1	370.232	369.684	370.783	382.768	382.671	382.865	381.086	381.036	381.138	368.076	368.065	368.091		96.1	359.308	357.732	360.875	350.889	350.794	350.983
	96.2	389.554	387.976	391.127	383.656	383.563	383.749	383.175	383.129	383.222	373.528	373.519	373.541		96.2	380.156	379.082	381.231	383.212	383.117	383.307	382.132	382.085	382.182	370.806	370.796	370.82		96.2	370.232	369.684	370.783	382.769	382.672	382.866	381.09	381.04	381.142	368.084	368.073	368.099		96.2	359.308	357.732	360.875	350.887	350.793	350.981
	96.3	389.554	387.976	391.127	383.655	383.562	383.748	383.177	383.132	383.224	373.534	373.524	373.547		96.3	380.156	379.082	381.231	383.212	383.117	383.308	382.136	382.088	382.185	370.813	370.803	370.827		96.3	370.232	369.684	370.783	382.77	382.673	382.867	381.094	381.044	381.146	368.092	368.081	368.107		96.3	359.308	357.732	360.875	350.886	350.791	350.98
	96.4	389.554	387.976	391.127	383.654	383.561	383.747	383.179	383.134	383.226	373.54	373.53	373.553		96.4	380.156	379.082	381.231	383.212	383.118	383.308	382.139	382.091	382.188	370.82	370.81	370.834		96.4	370.232	369.684	370.783	382.771	382.674	382.868	381.098	381.048	381.15	368.1	368.089	368.115		96.4	359.308	357.732	360.875	350.884	350.79	350.978
	96.5	389.554	387.976	391.127	383.654	383.561	383.747	383.181	383.136	383.228	373.546	373.536	373.558		96.5	380.156	379.082	381.231	383.213	383.118	383.308	382.142	382.094	382.191	370.827	370.817	370.841		96.5	370.232	369.684	370.783	382.771	382.675	382.869	381.102	381.052	381.154	368.108	368.097	368.123		96.5	359.308	357.732	360.875	350.883	350.788	350.977
	96.6	389.554	387.976	391.127	383.653	383.56	383.746	383.183	383.138	383.23	373.552	373.542	373.564		96.6	380.156	379.082	381.231	383.213	383.118	383.308	382.145	382.097	382.194	370.834	370.824	370.848		96.6	370.232	369.684	370.783	382.772	382.676	382.87	381.106	381.056	381.158	368.116	368.105	368.131		96.6	359.308	357.732	360.875	350.881	350.786	350.975
	96.7	389.554	387.976	391.127	383.652	383.559	383.745	383.186	383.14	383.232	373.558	373.548	373.57		96.7	380.156	379.082	381.231	383.213	383.118	383.308	382.148	382.1	382.197	370.841	370.831	370.855		96.7	370.232	369.684	370.783	382.773	382.676	382.871	381.11	381.06	381.162	368.124	368.113	368.139		96.7	359.308	357.732	360.875	350.88	350.785	350.974
	96.8	389.554	387.976	391.127	383.652	383.559	383.745	383.188	383.142	383.234	373.564	373.554	373.576		96.8	380.156	379.082	381.231	383.213	383.118	383.308	382.151	382.103	382.2	370.848	370.838	370.862		96.8	370.232	369.684	370.783	382.774	382.677	382.871	381.114	381.064	381.166	368.132	368.121	368.147		96.8	359.308	357.732	360.875	350.878	350.783	350.972
	96.9	389.554	387.976	391.127	383.651	383.558	383.744	383.19	383.144	383.237	373.57	373.56	373.582		96.9	380.156	379.082	381.231	383.213	383.118	383.308	382.154	382.106	382.203	370.855	370.845	370.869		96.9	370.232	369.684	370.783	382.775	382.678	382.872	381.118	381.068	381.17	368.14	368.129	368.155		96.9	359.308	357.732	360.875	350.877	350.782	350.971
	97	389.554	387.976	391.127	383.65	383.557	383.743	383.192	383.146	383.239	373.575	373.566	373.588		97	380.156	379.082	381.231	383.213	383.118	383.308	382.157	382.109	382.207	370.862	370.852	370.876		97	370.232	369.684	370.783	382.776	382.679	382.873	381.122	381.072	381.174	368.148	368.137	368.163		97	359.308	357.732	360.875	350.875	350.78	350.969
	97.1	389.554	387.976	391.127	383.65	383.557	383.743	383.194	383.149	383.241	373.581	373.572	373.594		97.1	380.156	379.082	381.231	383.213	383.119	383.309	382.16	382.113	382.21	370.869	370.859	370.883		97.1	370.232	369.684	370.783	382.777	382.68	382.874	381.127	381.077	381.179	368.156	368.145	368.171		97.1	359.308	357.732	360.875	350.873	350.779	350.968
	97.2	389.554	387.976	391.127	383.65	383.557	383.743	383.197	383.151	383.244	373.587	373.578	373.6		97.2	380.156	379.082	381.231	383.214	383.119	383.309	382.164	382.116	382.213	370.876	370.866	370.89		97.2	370.232	369.684	370.783	382.778	382.681	382.876	381.131	381.081	381.183	368.164	368.153	368.179		97.2	359.308	357.732	360.875	350.872	350.777	350.966
	97.3	389.554	387.976	391.127	383.649	383.556	383.742	383.199	383.154	383.246	373.593	373.584	373.606		97.3	380.156	379.082	381.231	383.214	383.119	383.309	382.167	382.12	382.217	370.883	370.873	370.897		97.3	370.232	369.684	370.783	382.779	382.683	382.877	381.135	381.085	381.187	368.172	368.161	368.187		97.3	359.308	357.732	360.875	350.87	350.776	350.964
	97.4	389.554	387.976	391.127	383.649	383.556	383.742	383.202	383.156	383.249	373.599	373.59	373.612		97.4	380.156	379.082	381.231	383.215	383.12	383.31	382.171	382.123	382.22	370.89	370.88	370.903		97.4	370.232	369.684	370.783	382.781	382.684	382.878	381.14	381.09	381.192	368.18	368.169	368.195		97.4	359.308	357.732	360.875	350.869	350.774	350.963
	97.5	389.554	387.976	391.127	383.648	383.555	383.741	383.204	383.159	383.251	373.605	373.596	373.618		97.5	380.156	379.082	381.231	383.215	383.12	383.31	382.174	382.126	382.224	370.897	370.887	370.91		97.5	370.232	369.684	370.783	382.782	382.685	382.879	381.144	381.094	381.196	368.188	368.177	368.203		97.5	359.308	357.732	360.875	350.867	350.772	350.961
	97.6	389.554	387.976	391.127	383.648	383.555	383.741	383.207	383.161	383.254	373.611	373.602	373.624		97.6	380.156	379.082	381.231	383.215	383.121	383.311	382.178	382.13	382.227	370.904	370.894	370.917		97.6	370.232	369.684	370.783	382.783	382.686	382.88	381.149	381.099	381.201	368.196	368.185	368.211		97.6	359.308	357.732	360.875	350.865	350.771	350.959
	97.7	389.554	387.976	391.127	383.648	383.554	383.74	383.209	383.163	383.256	373.617	373.608	373.63		97.7	380.156	379.082	381.231	383.216	383.121	383.311	382.181	382.133	382.23	370.911	370.901	370.924		97.7	370.232	369.684	370.783	382.784	382.687	382.881	381.153	381.103	381.205	368.204	368.194	368.219		97.7	359.308	357.732	360.875	350.864	350.769	350.958
	97.8	389.554	387.976	391.127	383.647	383.554	383.74	383.211	383.166	383.258	373.623	373.613	373.635		97.8	380.156	379.082	381.231	383.216	383.121	383.311	382.184	382.137	382.234	370.917	370.907	370.931		97.8	370.232	369.684	370.783	382.785	382.689	382.883	381.157	381.107	381.209	368.212	368.202	368.227		97.8	359.308	357.732	360.875	350.862	350.767	350.956
	97.9	389.554	387.976	391.127	383.647	383.554	383.74	383.214	383.168	383.261	373.629	373.619	373.641		97.9	380.156	379.082	381.231	383.217	383.122	383.312	382.188	382.14	382.237	370.924	370.914	370.938		97.9	370.232	369.684	370.783	382.786	382.69	382.884	381.162	381.112	381.214	368.22	368.21	368.235		97.9	359.309	357.732	360.875	350.861	350.766	350.955
	98	389.554	387.976	391.127	383.646	383.553	383.739	383.216	383.171	383.263	373.635	373.625	373.647		98	380.156	379.082	381.231	383.217	383.122	383.312	382.191	382.143	382.241	370.931	370.921	370.945		98	370.232	369.684	370.783	382.788	382.691	382.885	381.166	381.116	381.218	368.228	368.218	368.243		98	359.309	357.732	360.875	350.859	350.764	350.953
	98.1	389.554	387.976	391.127	383.646	383.553	383.739	383.219	383.173	383.265	373.641	373.631	373.653		98.1	380.156	379.082	381.231	383.217	383.122	383.312	382.194	382.147	382.244	370.938	370.928	370.952		98.1	370.232	369.684	370.783	382.789	382.692	382.886	381.17	381.12	381.222	368.236	368.226	368.251		98.1	359.309	357.732	360.875	350.858	350.763	350.952
	98.2	389.554	387.976	391.127	383.645	383.552	383.738	383.221	383.175	383.268	373.646	373.637	373.659		98.2	380.156	379.082	381.231	383.218	383.123	383.313	382.198	382.15	382.247	370.945	370.935	370.959		98.2	370.232	369.684	370.783	382.79	382.693	382.887	381.175	381.125	381.227	368.244	368.233	368.259		98.2	359.309	357.732	360.875	350.856	350.761	350.95
	98.3	389.554	387.976	391.127	383.645	383.552	383.738	383.223	383.178	383.27	373.652	373.643	373.665		98.3	380.156	379.082	381.231	383.218	383.123	383.313	382.201	382.153	382.25	370.952	370.942	370.966		98.3	370.232	369.684	370.783	382.791	382.694	382.888	381.179	381.129	381.231	368.252	368.241	368.267		98.3	359.309	357.732	360.875	350.854	350.76	350.948
	98.4	389.554	387.976	391.127	383.645	383.552	383.738	383.226	383.18	383.273	373.658	373.649	373.671		98.4	380.156	379.082	381.231	383.218	383.124	383.314	382.204	382.157	382.254	370.959	370.949	370.973		98.4	370.232	369.684	370.783	382.792	382.696	382.89	381.183	381.133	381.235	368.26	368.249	368.275		98.4	359.309	357.732	360.875	350.853	350.758	350.947
	98.5	389.554	387.976	391.127	383.644	383.551	383.737	383.228	383.182	383.275	373.664	373.655	373.677		98.5	380.156	379.082	381.231	383.219	383.124	383.314	382.208	382.16	382.257	370.966	370.956	370.98		98.5	370.232	369.684	370.783	382.793	382.697	382.891	381.187	381.137	381.239	368.268	368.257	368.283		98.5	359.309	357.732	360.875	350.851	350.756	350.945
	98.6	389.554	387.976	391.127	383.644	383.551	383.737	383.23	383.185	383.277	373.67	373.661	373.683		98.6	380.156	379.082	381.231	383.219	383.124	383.314	382.211	382.163	382.26	370.973	370.963	370.987		98.6	370.232	369.684	370.783	382.795	382.698	382.892	381.192	381.142	381.244	368.276	368.265	368.291		98.6	359.309	357.732	360.875	350.85	350.755	350.944
	98.7	389.554	387.976	391.127	383.643	383.55	383.736	383.233	383.187	383.279	373.676	373.667	373.689		98.7	380.156	379.082	381.231	383.22	383.125	383.315	382.214	382.166	382.264	370.98	370.97	370.994		98.7	370.232	369.684	370.783	382.796	382.699	382.893	381.196	381.146	381.248	368.284	368.273	368.299		98.7	359.309	357.732	360.875	350.848	350.753	350.942
	98.8	389.554	387.976	391.127	383.643	383.55	383.736	383.235	383.189	383.282	373.682	373.672	373.694		98.8	380.156	379.082	381.231	383.22	383.125	383.315	382.217	382.17	382.267	370.987	370.977	371.001		98.8	370.232	369.684	370.783	382.797	382.7	382.894	381.2	381.15	381.252	368.292	368.281	368.307		98.8	359.309	357.732	360.875	350.846	350.752	350.941
	98.9	389.554	387.976	391.127	383.643	383.549	383.736	383.237	383.192	383.284	373.688	373.678	373.7		98.9	380.156	379.082	381.231	383.22	383.125	383.315	382.221	382.173	382.27	370.994	370.984	371.008		98.9	370.232	369.684	370.783	382.798	382.701	382.895	381.204	381.154	381.256	368.3	368.289	368.315		98.9	359.309	357.732	360.875	350.845	350.75	350.939
	99	389.554	387.976	391.127	383.642	383.549	383.735	383.24	383.194	383.286	373.694	373.684	373.706		99	380.156	379.082	381.231	383.221	383.126	383.316	382.224	382.176	382.273	371.001	370.991	371.015		99	370.232	369.684	370.783	382.799	382.703	382.897	381.208	381.159	381.26	368.308	368.297	368.323		99	359.309	357.732	360.875	350.843	350.749	350.937
	99.1	389.554	387.976	391.127	383.642	383.549	383.735	383.242	383.196	383.289	373.7	373.69	373.712		99.1	380.156	379.082	381.231	383.221	383.126	383.316	382.227	382.179	382.277	371.008	370.998	371.022		99.1	370.232	369.684	370.783	382.8	382.704	382.898	381.213	381.163	381.265	368.316	368.305	368.331		99.1	359.309	357.732	360.875	350.842	350.747	350.936
	99.2	389.554	387.976	391.127	383.641	383.548	383.734	383.244	383.198	383.291	373.705	373.696	373.718		99.2	380.156	379.082	381.231	383.221	383.127	383.317	382.23	382.183	382.28	371.015	371.005	371.028		99.2	370.232	369.684	370.783	382.802	382.705	382.899	381.217	381.167	381.269	368.324	368.313	368.339		99.2	359.309	357.732	360.875	350.84	350.745	350.934
	99.3	389.554	387.976	391.127	383.641	383.548	383.734	383.246	383.201	383.293	373.711	373.702	373.724		99.3	380.156	379.082	381.231	383.222	383.127	383.317	382.234	382.186	382.283	371.022	371.012	371.035		99.3	370.232	369.684	370.783	382.803	382.706	382.9	381.221	381.171	381.273	368.332	368.321	368.347		99.3	359.309	357.732	360.875	350.839	350.744	350.933
	99.4	389.554	387.976	391.127	383.641	383.547	383.734	383.249	383.203	383.295	373.717	373.708	373.73		99.4	380.156	379.082	381.231	383.222	383.127	383.317	382.237	382.189	382.286	371.028	371.018	371.042		99.4	370.232	369.684	370.783	382.804	382.707	382.901	381.225	381.175	381.277	368.34	368.329	368.355		99.4	359.309	357.732	360.875	350.837	350.742	350.931
	99.5	389.554	387.976	391.127	383.64	383.547	383.733	383.251	383.205	383.298	373.723	373.714	373.736		99.5	380.156	379.082	381.231	383.223	383.128	383.318	382.24	382.192	382.289	371.035	371.025	371.049		99.5	370.232	369.684	370.783	382.805	382.708	382.902	381.229	381.179	381.281	368.348	368.337	368.363		99.5	359.309	357.732	360.875	350.836	350.741	350.93
	99.6	389.554	387.976	391.127	383.64	383.547	383.733	383.253	383.207	383.3	373.729	373.72	373.742		99.6	380.156	379.082	381.231	383.223	383.128	383.318	382.243	382.195	382.293	371.042	371.032	371.056		99.6	370.232	369.684	370.783	382.806	382.709	382.903	381.233	381.184	381.285	368.356	368.345	368.371		99.6	359.309	357.732	360.875	350.834	350.739	350.928
	99.7	389.554	387.976	391.127	383.639	383.546	383.732	383.255	383.21	383.302	373.735	373.725	373.747		99.7	380.156	379.082	381.231	383.223	383.128	383.318	382.246	382.199	382.296	371.049	371.039	371.063		99.7	370.232	369.684	370.783	382.807	382.711	382.904	381.237	381.188	381.289	368.364	368.353	368.379		99.7	359.309	357.732	360.875	350.832	350.738	350.927
	99.8	389.554	387.976	391.127	383.639	383.546	383.732	383.257	383.212	383.304	373.741	373.731	373.753		99.8	380.156	379.082	381.231	383.224	383.129	383.319	382.249	382.202	382.299	371.056	371.046	371.07		99.8	370.232	369.684	370.783	382.808	382.712	382.906	381.242	381.192	381.293	368.372	368.361	368.386		99.8	359.309	357.732	360.875	350.831	350.736	350.925
	99.9	389.554	387.976	391.127	383.638	383.545	383.731	383.26	383.214	383.306	373.746	373.737	373.759		99.9	380.156	379.082	381.231	383.224	383.129	383.319	382.253	382.205	382.302	371.063	371.053	371.077		99.9	370.232	369.684	370.783	382.809	382.713	382.907	381.246	381.196	381.298	368.379	368.369	368.394		99.9	359.309	357.732	360.876	350.829	350.735	350.923
	100	389.554	387.976	391.127	383.638	383.545	383.731	383.262	383.216	383.309	373.752	373.743	373.765		100	380.156	379.082	381.231	383.224	383.129	383.319	382.256	382.208	382.305	371.07	371.06	371.084		100	370.232	369.684	370.783	382.811	382.714	382.908	381.25	381.2	381.302	368.387	368.377	368.402		100	359.309	357.732	360.876	350.828	350.733	350.922
	100.1	389.554	387.976	391.127	383.638	383.545	383.731	383.264	383.218	383.311	373.758	373.749	373.771		100.1	380.156	379.082	381.231	383.225	383.13	383.32	382.259	382.211	382.308	371.077	371.067	371.091		100.1	370.232	369.684	370.783	382.812	382.715	382.909	381.254	381.204	381.306	368.395	368.385	368.41		100.1	359.309	357.732	360.876	350.826	350.731	350.92
	100.2	389.554	387.976	391.127	383.637	383.544	383.73	383.266	383.22	383.313	373.764	373.755	373.777		100.2	380.156	379.082	381.231	383.225	383.13	383.32	382.262	382.214	382.311	371.084	371.074	371.097		100.2	370.232	369.684	370.783	382.813	382.716	382.91	381.258	381.208	381.31	368.403	368.393	368.418		100.2	359.309	357.732	360.876	350.825	350.73	350.919
	100.3	389.554	387.976	391.127	383.637	383.544	383.73	383.268	383.223	383.315	373.77	373.761	373.783		100.3	380.156	379.082	381.231	383.225	383.13	383.32	382.265	382.217	382.314	371.091	371.081	371.104		100.3	370.232	369.684	370.783	382.814	382.717	382.911	381.262	381.212	381.314	368.411	368.401	368.426		100.3	359.309	357.732	360.876	350.823	350.728	350.917
	100.4	389.554	387.976	391.127	383.636	383.543	383.729	383.27	383.225	383.317	373.776	373.766	373.788		100.4	380.156	379.082	381.231	383.226	383.131	383.321	382.268	382.22	382.317	371.097	371.087	371.111		100.4	370.232	369.684	370.783	382.815	382.718	382.912	381.266	381.216	381.318	368.419	368.408	368.434		100.4	359.309	357.732	360.876	350.822	350.727	350.916
	100.5	389.554	387.976	391.127	383.636	383.543	383.729	383.272	383.227	383.319	373.782	373.772	373.794		100.5	380.156	379.082	381.231	383.226	383.131	383.321	382.271	382.223	382.321	371.104	371.094	371.118		100.5	370.232	369.684	370.783	382.816	382.72	382.913	381.27	381.22	381.322	368.427	368.416	368.442		100.5	359.309	357.732	360.876	350.82	350.725	350.914
	100.6	389.554	387.976	391.127	383.636	383.542	383.729	383.275	383.229	383.321	373.787	373.778	373.8		100.6	380.156	379.082	381.231	383.226	383.132	383.322	382.274	382.227	382.324	371.111	371.101	371.125		100.6	370.232	369.684	370.783	382.817	382.721	382.914	381.274	381.224	381.326	368.435	368.424	368.45		100.6	359.309	357.732	360.876	350.819	350.724	350.913
	100.7	389.554	387.976	391.127	383.635	383.542	383.728	383.277	383.231	383.324	373.793	373.784	373.806		100.7	380.156	379.082	381.231	383.227	383.132	383.322	382.277	382.23	382.327	371.118	371.108	371.132		100.7	370.232	369.684	370.783	382.818	382.722	382.916	381.278	381.228	381.33	368.443	368.432	368.458		100.7	359.309	357.732	360.876	350.817	350.722	350.911
	100.8	389.554	387.976	391.127	383.635	383.542	383.728	383.279	383.233	383.326	373.799	373.79	373.812		100.8	380.156	379.082	381.231	383.227	383.132	383.322	382.28	382.233	382.33	371.125	371.115	371.139		100.8	370.232	369.684	370.783	382.819	382.723	382.917	381.282	381.232	381.334	368.451	368.44	368.466		100.8	359.309	357.732	360.876	350.816	350.721	350.91
	100.9	389.554	387.976	391.127	383.634	383.541	383.727	383.281	383.235	383.328	373.805	373.796	373.818		100.9	380.156	379.082	381.231	383.227	383.133	383.323	382.283	382.236	382.333	371.132	371.122	371.146		100.9	370.232	369.684	370.784	382.821	382.724	382.918	381.286	381.236	381.338	368.459	368.448	368.474		100.9	359.309	357.732	360.876	350.814	350.719	350.908
	101	389.554	387.976	391.127	383.634	383.541	383.727	383.283	383.237	383.33	373.811	373.801	373.823		101	380.156	379.082	381.231	383.228	383.133	383.323	382.286	382.239	382.336	371.139	371.129	371.152		101	370.232	369.684	370.784	382.822	382.725	382.919	381.29	381.24	381.342	368.466	368.456	368.481		101	359.309	357.732	360.876	350.813	350.718	350.907
	101.1	389.554	387.976	391.127	383.634	383.54	383.727	383.285	383.239	383.332	373.817	373.807	373.829		101.1	380.156	379.082	381.231	383.228	383.133	383.323	382.289	382.242	382.339	371.146	371.136	371.159		101.1	370.232	369.684	370.784	382.823	382.726	382.92	381.294	381.244	381.346	368.474	368.464	368.489		101.1	359.309	357.732	360.876	350.811	350.716	350.905
	101.2	389.554	387.976	391.127	383.633	383.54	383.726	383.287	383.241	383.334	373.823	373.813	373.835		101.2	380.156	379.082	381.231	383.228	383.134	383.324	382.292	382.245	382.342	371.152	371.142	371.166		101.2	370.232	369.684	370.784	382.824	382.727	382.921	381.298	381.248	381.349	368.482	368.472	368.497		101.2	359.309	357.732	360.876	350.81	350.715	350.904
	101.3	389.554	387.976	391.127	383.633	383.539	383.726	383.289	383.244	383.336	373.828	373.819	373.841		101.3	380.156	379.082	381.231	383.229	383.134	383.324	382.295	382.248	382.345	371.159	371.149	371.173		101.3	370.232	369.684	370.784	382.825	382.728	382.922	381.302	381.252	381.353	368.49	368.479	368.505		101.3	359.309	357.732	360.876	350.808	350.713	350.902
	101.4	389.554	387.976	391.127	383.632	383.539	383.725	383.291	383.246	383.338	373.834	373.825	373.847		101.4	380.156	379.082	381.231	383.229	383.134	383.324	382.298	382.251	382.348	371.166	371.156	371.18		101.4	370.232	369.684	370.784	382.826	382.729	382.923	381.305	381.256	381.357	368.498	368.487	368.513		101.4	359.309	357.732	360.876	350.807	350.712	350.901
	101.5	389.554	387.976	391.127	383.632	383.539	383.725	383.293	383.248	383.34	373.84	373.831	373.853		101.5	380.156	379.082	381.231	383.229	383.135	383.325	382.301	382.254	382.351	371.173	371.163	371.187		101.5	370.232	369.684	370.784	382.827	382.731	382.924	381.309	381.26	381.361	368.506	368.495	368.521		101.5	359.309	357.732	360.876	350.805	350.71	350.899
	101.6	389.554	387.976	391.127	383.631	383.538	383.724	383.295	383.25	383.342	373.846	373.836	373.858		101.6	380.156	379.082	381.231	383.23	383.135	383.325	382.304	382.257	382.354	371.18	371.17	371.194		101.6	370.232	369.684	370.784	382.828	382.732	382.925	381.313	381.263	381.365	368.514	368.503	368.529		101.6	359.309	357.732	360.876	350.804	350.709	350.898
	101.7	389.554	387.976	391.127	383.631	383.538	383.724	383.297	383.252	383.344	373.852	373.842	373.864		101.7	380.156	379.082	381.231	383.23	383.135	383.325	382.307	382.259	382.356	371.187	371.177	371.2		101.7	370.232	369.684	370.784	382.829	382.733	382.926	381.317	381.267	381.369	368.522	368.511	368.537		101.7	359.309	357.732	360.876	350.802	350.707	350.896
	101.8	389.554	387.976	391.127	383.631	383.537	383.724	383.299	383.254	383.346	373.857	373.848	373.87		101.8	380.156	379.082	381.231	383.23	383.136	383.326	382.31	382.262	382.359	371.193	371.183	371.207		101.8	370.233	369.684	370.784	382.83	382.734	382.927	381.321	381.271	381.373	368.529	368.519	368.544		101.8	359.309	357.732	360.876	350.801	350.706	350.895
	101.9	389.554	387.976	391.127	383.63	383.537	383.723	383.301	383.256	383.348	373.863	373.854	373.876		101.9	380.156	379.082	381.231	383.231	383.136	383.326	382.313	382.265	382.362	371.2	371.19	371.214		101.9	370.233	369.684	370.784	382.831	382.735	382.929	381.325	381.275	381.377	368.537	368.527	368.552		101.9	359.309	357.732	360.876	350.799	350.704	350.893
	102	389.554	387.976	391.127	383.63	383.537	383.723	383.303	383.258	383.35	373.869	373.86	373.882		102	380.156	379.082	381.231	383.231	383.136	383.326	382.316	382.268	382.365	371.207	371.197	371.221		102	370.233	369.684	370.784	382.832	382.736	382.93	381.329	381.279	381.38	368.545	368.535	368.56		102	359.309	357.732	360.876	350.798	350.703	350.892
	102.1	389.554	387.976	391.127	383.629	383.536	383.722	383.305	383.26	383.352	373.875	373.866	373.887		102.1	380.156	379.082	381.231	383.231	383.137	383.327	382.319	382.271	382.368	371.214	371.204	371.228		102.1	370.233	369.684	370.784	382.834	382.737	382.931	381.332	381.283	381.384	368.553	368.542	368.568		102.1	359.309	357.732	360.876	350.796	350.701	350.89
	102.2	389.554	387.976	391.127	383.629	383.536	383.722	383.307	383.262	383.354	373.881	373.871	373.893		102.2	380.156	379.082	381.231	383.232	383.137	383.327	382.322	382.274	382.371	371.221	371.211	371.235		102.2	370.233	369.684	370.784	382.835	382.738	382.932	381.336	381.286	381.388	368.561	368.55	368.576		102.2	359.309	357.732	360.876	350.795	350.7	350.889
	102.3	389.554	387.976	391.127	383.628	383.535	383.722	383.309	383.263	383.356	373.887	373.877	373.899		102.3	380.156	379.082	381.231	383.232	383.137	383.327	382.325	382.277	382.374	371.228	371.218	371.241		102.3	370.233	369.684	370.784	382.836	382.739	382.933	381.34	381.29	381.392	368.569	368.558	368.584		102.3	359.309	357.732	360.876	350.793	350.698	350.887
	102.4	389.554	387.976	391.127	383.628	383.535	383.721	383.311	383.265	383.358	373.892	373.883	373.905		102.4	380.156	379.082	381.231	383.232	383.138	383.327	382.327	382.28	382.377	371.234	371.224	371.248		102.4	370.233	369.684	370.784	382.837	382.74	382.934	381.344	381.294	381.395	368.577	368.566	368.591		102.4	359.309	357.732	360.876	350.792	350.697	350.886
	102.5	389.554	387.976	391.127	383.628	383.534	383.721	383.313	383.267	383.36	373.898	373.889	373.911		102.5	380.156	379.082	381.231	383.233	383.138	383.328	382.33	382.283	382.379	371.241	371.231	371.255		102.5	370.233	369.684	370.784	382.838	382.741	382.935	381.348	381.298	381.399	368.584	368.574	368.599		102.5	359.309	357.732	360.876	350.79	350.695	350.884
	102.6	389.554	387.976	391.127	383.627	383.534	383.72	383.315	383.269	383.362	373.904	373.895	373.917		102.6	380.156	379.082	381.231	383.233	383.138	383.328	382.333	382.285	382.382	371.248	371.238	371.262		102.6	370.233	369.684	370.784	382.839	382.742	382.936	381.351	381.301	381.403	368.592	368.582	368.607		102.6	359.309	357.732	360.876	350.789	350.694	350.883
	102.7	389.554	387.976	391.127	383.627	383.534	383.72	383.317	383.271	383.364	373.91	373.9	373.922		102.7	380.156	379.082	381.231	383.233	383.138	383.328	382.336	382.288	382.385	371.255	371.245	371.269		102.7	370.233	369.684	370.784	382.84	382.743	382.937	381.355	381.305	381.407	368.6	368.589	368.615		102.7	359.309	357.732	360.876	350.787	350.692	350.881
	102.8	389.554	387.976	391.127	383.626	383.533	383.719	383.319	383.273	383.365	373.916	373.906	373.928		102.8	380.156	379.082	381.231	383.234	383.139	383.329	382.339	382.291	382.388	371.262	371.252	371.275		102.8	370.233	369.684	370.784	382.841	382.744	382.938	381.359	381.309	381.41	368.608	368.597	368.623		102.8	359.309	357.732	360.876	350.786	350.691	350.88
	102.9	389.554	387.976	391.127	383.626	383.533	383.719	383.321	383.275	383.367	373.921	373.912	373.934		102.9	380.156	379.082	381.231	383.234	383.139	383.329	382.342	382.294	382.391	371.269	371.259	371.282		102.9	370.233	369.684	370.784	382.842	382.746	382.939	381.362	381.313	381.414	368.616	368.605	368.631		102.9	359.309	357.732	360.876	350.784	350.689	350.878
	103	389.554	387.976	391.127	383.626	383.532	383.719	383.322	383.277	383.369	373.927	373.918	373.94		103	380.156	379.082	381.231	383.234	383.139	383.329	382.344	382.297	382.394	371.275	371.265	371.289		103	370.233	369.684	370.784	382.843	382.747	382.94	381.366	381.316	381.418	368.624	368.613	368.638		103	359.309	357.732	360.876	350.783	350.688	350.877
	103.1	389.554	387.976	391.127	383.625	383.532	383.718	383.324	383.279	383.371	373.933	373.924	373.945		103.1	380.156	379.082	381.231	383.235	383.14	383.33	382.347	382.299	382.396	371.282	371.272	371.296		103.1	370.233	369.684	370.784	382.844	382.748	382.941	381.37	381.32	381.421	368.631	368.621	368.646		103.1	359.309	357.732	360.876	350.781	350.686	350.875
	103.2	389.554	387.976	391.127	383.625	383.531	383.718	383.326	383.281	383.373	373.939	373.929	373.951		103.2	380.156	379.082	381.231	383.235	383.14	383.33	382.35	382.302	382.399	371.289	371.279	371.303		103.2	370.233	369.684	370.784	382.845	382.749	382.942	381.373	381.324	381.425	368.639	368.629	368.654		103.2	359.309	357.732	360.876	350.78	350.685	350.874
	103.3	389.554	387.976	391.127	383.624	383.531	383.717	383.328	383.282	383.375	373.945	373.935	373.957		103.3	380.156	379.082	381.231	383.235	383.14	383.33	382.353	382.305	382.402	371.296	371.286	371.309		103.3	370.233	369.685	370.784	382.846	382.75	382.943	381.377	381.327	381.429	368.647	368.636	368.662		103.3	359.309	357.732	360.876	350.778	350.683	350.872
	103.4	389.554	387.976	391.127	383.624	383.531	383.717	383.33	383.284	383.377	373.95	373.941	373.963		103.4	380.156	379.082	381.231	383.236	383.141	383.331	382.355	382.308	382.405	371.303	371.293	371.316		103.4	370.233	369.685	370.784	382.847	382.751	382.944	381.381	381.331	381.432	368.655	368.644	368.67		103.4	359.309	357.732	360.876	350.777	350.682	350.871
	103.5	389.554	387.976	391.127	383.623	383.53	383.717	383.332	383.286	383.378	373.956	373.947	373.969		103.5	380.156	379.082	381.231	383.236	383.141	383.331	382.358	382.31	382.407	371.309	371.299	371.323		103.5	370.233	369.685	370.784	382.848	382.752	382.945	381.384	381.335	381.436	368.663	368.652	368.677		103.5	359.309	357.732	360.876	350.775	350.681	350.87
	103.6	389.554	387.976	391.127	383.623	383.53	383.716	383.334	383.288	383.38	373.962	373.953	373.974		103.6	380.156	379.082	381.231	383.236	383.141	383.331	382.361	382.313	382.41	371.316	371.306	371.33		103.6	370.233	369.685	370.784	382.849	382.753	382.946	381.388	381.338	381.44	368.67	368.66	368.685		103.6	359.309	357.732	360.876	350.774	350.679	350.868
	103.7	389.554	387.976	391.127	383.623	383.529	383.716	383.335	383.29	383.382	373.968	373.958	373.98		103.7	380.156	379.082	381.231	383.236	383.142	383.332	382.364	382.316	382.413	371.323	371.313	371.337		103.7	370.233	369.685	370.784	382.85	382.754	382.947	381.392	381.342	381.443	368.678	368.668	368.693		103.7	359.309	357.732	360.876	350.772	350.678	350.867
	103.8	389.554	387.976	391.127	383.622	383.529	383.715	383.337	383.291	383.384	373.973	373.964	373.986		103.8	380.156	379.082	381.231	383.237	383.142	383.332	382.366	382.318	382.415	371.33	371.32	371.343		103.8	370.233	369.685	370.784	382.851	382.755	382.948	381.395	381.346	381.447	368.686	368.675	368.701		103.8	359.309	357.732	360.876	350.771	350.676	350.865
	103.9	389.554	387.976	391.127	383.622	383.528	383.715	383.339	383.293	383.386	373.979	373.97	373.992		103.9	380.156	379.082	381.231	383.237	383.142	383.332	382.369	382.321	382.418	371.336	371.326	371.35		103.9	370.233	369.685	370.784	382.852	382.756	382.949	381.399	381.349	381.45	368.694	368.683	368.709		103.9	359.309	357.732	360.876	350.77	350.675	350.864
	104	389.554	387.976	391.127	383.621	383.528	383.714	383.341	383.295	383.387	373.985	373.976	373.997		104	380.156	379.082	381.231	383.237	383.142	383.332	382.372	382.324	382.421	371.343	371.333	371.357		104	370.233	369.685	370.784	382.853	382.757	382.95	381.402	381.353	381.454	368.702	368.691	368.716		104	359.309	357.732	360.876	350.768	350.673	350.862
	104.1	389.554	387.976	391.127	383.621	383.528	383.714	383.343	383.297	383.389	373.991	373.981	374.003		104.1	380.156	379.082	381.231	383.238	383.143	383.333	382.374	382.327	382.423	371.35	371.34	371.364		104.1	370.233	369.685	370.784	382.854	382.758	382.951	381.406	381.356	381.458	368.709	368.699	368.724		104.1	359.309	357.732	360.876	350.767	350.672	350.861
	104.2	389.554	387.976	391.127	383.62	383.527	383.714	383.344	383.299	383.391	373.996	373.987	374.009		104.2	380.156	379.082	381.231	383.238	383.143	383.333	382.377	382.329	382.426	371.357	371.347	371.37		104.2	370.233	369.685	370.784	382.855	382.759	382.952	381.41	381.36	381.461	368.717	368.706	368.732		104.2	359.309	357.732	360.876	350.765	350.67	350.859
	104.3	389.554	387.976	391.127	383.62	383.527	383.713	383.346	383.3	383.393	374.002	373.993	374.015		104.3	380.156	379.082	381.231	383.238	383.143	383.333	382.38	382.332	382.429	371.364	371.354	371.377		104.3	370.233	369.685	370.784	382.856	382.76	382.953	381.413	381.363	381.465	368.725	368.714	368.74		104.3	359.309	357.732	360.876	350.764	350.669	350.858
	104.4	389.554	387.976	391.127	383.62	383.526	383.713	383.348	383.302	383.394	374.008	373.999	374.021		104.4	380.156	379.082	381.231	383.239	383.144	383.334	382.382	382.334	382.431	371.37	371.36	371.384		104.4	370.233	369.685	370.784	382.857	382.761	382.954	381.417	381.367	381.468	368.733	368.722	368.747		104.4	359.309	357.732	360.876	350.762	350.668	350.857
	104.5	389.554	387.976	391.127	383.619	383.526	383.712	383.349	383.304	383.396	374.014	374.004	374.026		104.5	380.156	379.082	381.231	383.239	383.144	383.334	382.385	382.337	382.434	371.377	371.367	371.391		104.5	370.233	369.685	370.784	382.858	382.762	382.955	381.42	381.37	381.472	368.74	368.73	368.755		104.5	359.309	357.732	360.876	350.761	350.666	350.855
	104.6	389.554	387.976	391.127	383.619	383.526	383.712	383.351	383.305	383.398	374.02	374.01	374.032		104.6	380.156	379.082	381.231	383.239	383.144	383.334	382.387	382.34	382.437	371.384	371.374	371.398		104.6	370.233	369.685	370.784	382.859	382.763	382.956	381.424	381.374	381.475	368.748	368.738	368.763		104.6	359.309	357.732	360.876	350.76	350.665	350.854
	104.7	389.554	387.976	391.127	383.618	383.525	383.712	383.353	383.307	383.4	374.025	374.016	374.038		104.7	380.156	379.082	381.231	383.239	383.145	383.334	382.39	382.342	382.439	371.391	371.381	371.404		104.7	370.233	369.685	370.784	382.86	382.764	382.957	381.427	381.377	381.479	368.756	368.745	368.771		104.7	359.309	357.732	360.876	350.758	350.663	350.852
	104.8	389.554	387.976	391.127	383.618	383.525	383.711	383.355	383.309	383.401	374.031	374.022	374.044		104.8	380.156	379.082	381.231	383.24	383.145	383.335	382.393	382.345	382.442	371.397	371.387	371.411		104.8	370.233	369.685	370.784	382.861	382.765	382.958	381.431	381.381	381.482	368.764	368.753	368.779		104.8	359.309	357.732	360.876	350.757	350.662	350.851
	104.9	389.554	387.976	391.127	383.618	383.524	383.711	383.356	383.311	383.403	374.037	374.027	374.049		104.9	380.156	379.082	381.231	383.24	383.145	383.335	382.395	382.347	382.444	371.404	371.394	371.418		104.9	370.233	369.685	370.784	382.862	382.766	382.959	381.434	381.384	381.486	368.771	368.761	368.786		104.9	359.309	357.732	360.876	350.755	350.66	350.849
[truncated: 18,956 more rows]
[truncated: 71 more columns]

## Sheet: Fig. 4c
	Marked zones	Case 1	Case 2	Case 3	Case 4
	a	0.308	0.01	0.005	0.001
	b	0.129	0.01	0.005	0.001
	c	0.471	0.01	0.005	0.001
	d	0.113	0.01	0.005	0.001
	e	1	0.01	0.005	0.001
	f	0.1	0.01	0.005	0.001
	g	0.1	0.01	0.005	0.001
	h	0.151	0.01	0.005	0.001
	i	0.12	0.01	0.005	0.001
	j	0.12	0.01	0.005	0.001
	k	0.151	0.01	0.005	0.001
[truncated: 7 more rows]

## Sheet: Fig. 4d
	Case 1, zone 1	Heat flux (W m-2)						Case 1, zone 2	Heat flux (W m-2)						Case 1, zone 3	Heat flux (W m-2)						Case 1, zone 4	Heat flux (W m-2)						Case 1, zone 5	Heat flux (W m-2)						Case 1, zone 6	Heat flux (W m-2)						Case 1, zone 7	Heat flux (W m-2)
[truncated: 10,002 more rows]
[truncated: 66 more columns]

[truncated: 51 more sheets: Fig. 6a, Fig. 6b, Fig. 6d, Fig. 7b, Fig. 7c, Fig. 7d, Fig. 7e, Supplementary Fig. 1, Supplementary Fig. 2d, Supplementary Fig. 5c, Supplementary Fig. 5d, Supplementary Fig. 5g, Supplementary Fig. 5i, Supplementary Fig. 5j, Supplementary Fig. 6a3, Supplementary Fig. 6b3, Supplementary Fig. 6c3, Supplementary Fig. 7e1, Supplementary Fig. 7e2, Supplementary Fig. 8e1 …]
